# Supplementary material for: Comparison of Root Transcriptomes against Clubroot Disease Pathogens in a Resistant Chinese Cabbage Cultivar (Brassica rapa cv. ‘Akimeki’)
Source: Plants (Basel). 2024 Aug 5;13(15):2167. doi: 10.3390/plants13152167 (PMC11314269; doi:10.3390/plants13152167)
Supplement: Supplementary file 1 [file plants-13-02167-s001.zip › Supplementary_Table S1.mRNA_sequencing_information(revised).xlsx]

## Sheet: Sheet1
Supplementary Table 1. mRNA sequencing data information
Name	Num. of reads	Avg. length (bp)	Total length (bp)	Total reads	Paired reads	Paired reads rate	Overall alignment rate
Mock1-F	7440546	101	751495146	7440546	7158717	0.962123	0.8312
Mock1-R	7440546	101	751495146
Mock2-F	7499641	101	757643741	7499641	7165616	0.955461	0.8253
Mock2-R	7499641	101	757643741
Mock3-F	6442892	101	650732092	6442892	6237437	0.968111	0.8464
Mock3-R	6442892	101	650732092
SS1-F	8151290	101	823280290	8151290	7907062	0.970038	0.8526
SS1-R	8151290	101	823280290
SS2-F	7324283	101	739752583	7324283	7116298	0.971603	0.8467
SS2-R	7324283	101	739752583
SS3-F	8232438	101	831476238	8232438	7912683	0.961159	0.862
SS3-R	8232438	101	831476238
HS1-F	8658162	101	874474362	8658162	8328054	0.961873	0.8325
HS1-R	8658162	101	874474362
HS2-F	6737190	101	680456190	6737190	6507506	0.965908	0.8246
HS2-R	6737190	101	680456190
HS3-F	9508078	101	960315878	9508078	9043300	0.951118	0.8355
HS3-R	9508078	101	960315878
