# Supplementary material for: Comparison of Root Transcriptomes against Clubroot Disease Pathogens in a Resistant Chinese Cabbage Cultivar (Brassica rapa cv. ‘Akimeki’)
Source: Plants (Basel). 2024 Aug 5;13(15):2167. doi: 10.3390/plants13152167 (PMC11314269; doi:10.3390/plants13152167)
Supplement: Supplementary file 1 [file plants-13-02167-s001.zip › Supplementary_Table S2_HS2_SS_DEGs_Functional_annotation.xlsx]

## Sheet: HS2_SS_DEGs
Supplementary Table2. HS2 vs SS DEGs Functional annotation
Bra_mRNA_id	TAIR10 ID	KEGG_PATHWAY
XM_009127177.3	AT5G54960	ath00010:Glycolysis / Gluconeogenesis,ath01100:Metabolic pathways,ath01110:Biosynthesis of secondary metabolites,
XM_009153514.3	AT3G29970
XM_009103906.3	AT2G19590	ath00270:Cysteine and methionine metabolism,ath01100:Metabolic pathways,ath01110:Biosynthesis of secondary metabolites,
XM_033275804.1	AT3G60290
XM_009139958.2	AT4G25790
XM_009111813.3	AT3G28630
XM_009112161.2	AT1G72520	ath00591:Linoleic acid metabolism,ath00592:alpha-Linolenic acid metabolism,ath01100:Metabolic pathways,ath01110:Biosynthesis of secondary metabolites,
NM_001301972.1	AT1G77120	ath00010:Glycolysis / Gluconeogenesis,ath00071:Fatty acid degradation,ath00350:Tyrosine metabolism,ath00592:alpha-Linolenic acid metabolism,ath00620:Pyruvate metabolism,ath01100:Metabolic pathways,ath01110:Biosynthesis of secondary metabolites,
XM_009117020.3	AT3G61500
XM_033289502.1	AT5G57150
XM_033273112.1	AT3G01900
XM_009129692.3	AT1G72540
XM_009134280.2	AT5G52400
XM_009129691.3	AT1G17420	ath00591:Linoleic acid metabolism,ath00592:alpha-Linolenic acid metabolism,ath01100:Metabolic pathways,ath01110:Biosynthesis of secondary metabolites,
XM_009129717.3	AT4G29530	ath00750:Vitamin B6 metabolism,ath01100:Metabolic pathways,ath01240:Biosynthesis of cofactors,
XM_033276896.1	AT1G44830
XM_009119084.3	AT5G57150
XM_009131975.3	AT1G32230
XM_009122934.3	AT5G01750
XM_009110313.3	AT3G21180
XM_009108703.3	AT2G38340
XM_009149065.2	AT3G02840
XM_033278967.1	AT5G20500
XM_009107442.3	AT1G70140
XM_009145704.3	AT2G32210
XM_009117988.3	AT3G55470
XM_009105628.3	AT5G04340
XM_009150329.3	AT5G13330
XM_009112167.3	AT1G72330	ath00220:Arginine biosynthesis,ath00250:Alanine, aspartate and glutamate metabolism,ath00710:Carbon fixation in photosynthetic organisms,ath01100:Metabolic pathways,ath01200:Carbon metabolism,ath01210:2-Oxocarboxylic acid metabolism,ath01230:Biosynthesis of amino acids,
XM_033282234.1	AT1G07160
XM_009153126.3	AT1G32230
XM_009123487.3	AT5G57560	ath04075:Plant hormone signal transduction,
XM_009132893.3	AT5G65140	ath00500:Starch and sucrose metabolism,ath01100:Metabolic pathways,ath01110:Biosynthesis of secondary metabolites,
XM_009145383.3	AT2G35710
XM_033273228.1	AT1G55560	ath00053:Ascorbate and aldarate metabolism,ath01100:Metabolic pathways,
XM_009126862.2	AT5G39580	ath00940:Phenylpropanoid biosynthesis,ath01100:Metabolic pathways,ath01110:Biosynthesis of secondary metabolites,
XM_009122579.3	AT5G53870
XM_009137204.3	AT1G52470
XM_009150378.3	AT4G02900
XM_009140046.3	AT4G37750
XM_033290333.1	AT4G28460
XM_033274143.1	AT5G56960
XM_009116064.2	AT5G46910
XM_033280075.1	AT1G47890
XM_009137232.3	AT3G06100
XM_033275717.1	AT4G14640	ath04626:Plant-pathogen interaction,
XM_009109053.3	AT3G18950
XM_009130442.3	AT4G26440
XM_009104655.2	AT3G02000
XM_009112460.3	AT4G21903
XM_009121776.3	AT5G01330	ath00010:Glycolysis / Gluconeogenesis,ath01100:Metabolic pathways,ath01110:Biosynthesis of secondary metabolites,
XM_033279184.1	AT4G39150
XM_033285128.1	AT1G56240
XM_033280875.1	AT3G48180
XM_009106246.2	AT1G80840
XM_009115195.3	AT4G03290	ath04626:Plant-pathogen interaction,
XM_009140919.3	AT2G39640
XM_009139660.3	AT5G48070
XM_009126277.3	AT4G31980
XM_009133107.3	AT5G13700	ath00330:Arginine and proline metabolism,ath00410:beta-Alanine metabolism,ath01100:Metabolic pathways,
XM_009144116.2	AT4G01200
XM_009110498.3	AT3G55470
XM_009133728.3	AT5G59730
XM_009119397.3	AT3G58480
XM_009135645.2	AT2G27500
XM_009130854.3	AT2G03260
XM_009145135.3	AT2G38470	ath04016:MAPK signaling pathway - plant,ath04626:Plant-pathogen interaction,
XM_009152317.3	AT5G25250
XM_009148982.3	AT1G67360
XM_009107936.3	AT5G18660	ath00860:Porphyrin metabolism,ath01100:Metabolic pathways,ath01110:Biosynthesis of secondary metabolites,
XM_009114864.3	AT4G21903
XM_009145588.2	AT4G36550
XM_033289258.1	AT2G30040
NM_001302030.1	AT3G01080
XM_033282071.1	AT5G58380
XM_033287965.1	AT2G30500
XM_009127747.3	AT5G14700
XM_009113300.3	AT1G77870
NM_001301938.1	AT3G01080
XM_009148221.3	AT1G55290	ath00999:Biosynthesis of various plant secondary metabolites,ath01110:Biosynthesis of secondary metabolites,
XM_009136211.3	AT1G02390	ath00561:Glycerolipid metabolism,ath00564:Glycerophospholipid metabolism,ath01100:Metabolic pathways,ath01110:Biosynthesis of secondary metabolites,
XM_009134313.3	AT5G52050
XM_009146420.2	AT1G54540
XM_009137604.3	AT1G26780
XM_009119339.3	AT1G43630
XM_009108463.3	AT1G80840
XM_009118187.3	AT2G15490
XM_009129843.2	AT1G75290
XM_009135382.3	AT1G43800	ath00061:Fatty acid biosynthesis,ath01040:Biosynthesis of unsaturated fatty acids,ath01100:Metabolic pathways,ath01212:Fatty acid metabolism,
XM_009140514.3	AT5G24105
XM_009119072.3	AT4G37710
XM_033290410.1	AT3G52450
XM_009118349.3	AT1G06700	ath04626:Plant-pathogen interaction,
XM_009130246.3	AT5G12010
XM_009139437.3	AT5G54160	ath00380:Tryptophan metabolism,ath00940:Phenylpropanoid biosynthesis,ath01100:Metabolic pathways,ath01110:Biosynthesis of secondary metabolites,
XM_009139619.3	AT5G12010
XM_009108465.3	AT1G80820	ath00940:Phenylpropanoid biosynthesis,ath01100:Metabolic pathways,ath01110:Biosynthesis of secondary metabolites,
XM_009114813.3	AT5G17430
XM_009138138.3	AT5G08200
XM_009117844.3	AT3G54000
XM_009121387.3	AT1G02400	ath00904:Diterpenoid biosynthesis,ath01110:Biosynthesis of secondary metabolites,
XM_009103699.3	AT1G69530
XM_009130141.3	AT1G15950	ath00940:Phenylpropanoid biosynthesis,ath01100:Metabolic pathways,ath01110:Biosynthesis of secondary metabolites,
XM_009128996.3	AT4G25580
XM_009129686.3	AT5G48070
XM_009143300.2	AT4G05220
XM_009114277.3	AT4G40090
XM_009141499.3	AT5G04220
XM_009140153.3	AT2G17840	ath04144:Endocytosis,
XM_009120449.2	AT4G02330	ath00040:Pentose and glucuronate interconversions,ath01100:Metabolic pathways,
XR_001956486.2
XM_009135795.2	AT5G44360
XM_009152181.3	AT1G01720
XM_033278604.1	AT1G24150
XM_009126010.2	AT5G35735
XM_009107493.3	AT1G70740
XM_009141689.3	AT2G42670
XM_009125660.3	AT3G10280	ath00062:Fatty acid elongation,ath01100:Metabolic pathways,ath01110:Biosynthesis of secondary metabolites,ath04626:Plant-pathogen interaction,
XM_033277250.1	AT2G22880
XM_033284028.1	AT3G19270	ath00906:Carotenoid biosynthesis,ath01110:Biosynthesis of secondary metabolites,
XM_009136988.2	AT1G56410	ath03040:Spliceosome,ath04141:Protein processing in endoplasmic reticulum,ath04144:Endocytosis,
XM_033289987.1	AT1G02030
NM_001301995.1	AT1G80840
XM_009108083.3	AT3G50360	ath04626:Plant-pathogen interaction,
XM_009107762.2	AT3G12600
XM_009151113.3	AT1G43630
XM_009133266.3	AT2G16530	ath00510:N-Glycan biosynthesis,ath01100:Metabolic pathways,
XM_009141212.3	AT3G52400	ath04130:SNARE interactions in vesicular transport,
XM_009104105.2	AT5G35580
XM_009150889.3	AT1G53500	ath00520:Amino sugar and nucleotide sugar metabolism,ath01100:Metabolic pathways,ath01250:Biosynthesis of nucleotide sugars,
XM_009149557.3	AT3G43520
XM_009126021.3	AT2G05940
XM_009126927.2	AT3G26910
XM_009116000.3	AT2G01180	ath00561:Glycerolipid metabolism,ath00564:Glycerophospholipid metabolism,ath01110:Biosynthesis of secondary metabolites,
XM_009122212.3	AT5G02230
XM_009144271.3	AT1G02810	ath00040:Pentose and glucuronate interconversions,ath01100:Metabolic pathways,
XM_033288514.1	AT5G02730
XM_009137012.3	AT3G12900	ath00999:Biosynthesis of various plant secondary metabolites,ath01110:Biosynthesis of secondary metabolites,
XM_009117001.3	AT1G29340
XM_033273368.1	AT2G01170
XM_009136467.3	AT3G02840
XM_009134634.3	AT2G32800
XM_009133570.3	AT5G49190	ath00500:Starch and sucrose metabolism,ath01100:Metabolic pathways,ath01110:Biosynthesis of secondary metabolites,
XM_009139245.3	AT5G07390	ath04016:MAPK signaling pathway - plant,ath04626:Plant-pathogen interaction,
XM_009117193.3	AT1G27100
XM_009111672.3	AT4G31950
XM_033274579.1	AT2G16060
XM_009139969.3	AT4G33920
XM_018658158.2	AT2G30020
XM_009110345.3	AT4G23210
XM_009153345.3	AT4G25090	ath04016:MAPK signaling pathway - plant,ath04626:Plant-pathogen interaction,
XM_009139649.2	AT2G24520	ath00190:Oxidative phosphorylation,ath01100:Metabolic pathways,ath04075:Plant hormone signal transduction,
XM_009134917.2	AT4G19690
XM_009118207.3	AT3G57530	ath04626:Plant-pathogen interaction,
XM_009109740.3	AT1G32920
XM_033290403.1	AT2G35710
XM_009149589.3	AT1G50460	ath00010:Glycolysis / Gluconeogenesis,ath00051:Fructose and mannose metabolism,ath00052:Galactose metabolism,ath00500:Starch and sucrose metabolism,ath00520:Amino sugar and nucleotide sugar metabolism,ath01100:Metabolic pathways,ath01110:Biosynthesis of secondary metabolites,ath01200:Carbon metabolism,ath01250:Biosynthesis of nucleotide sugars,
XM_009119127.3	AT1G33470
XM_009146089.3	AT1G07160
XM_033291329.1	AT1G07160
XM_009116113.3	AT5G46330	ath04016:MAPK signaling pathway - plant,ath04626:Plant-pathogen interaction,
XM_009107439.3	AT1G24170
XM_033289206.1	AT5G36970
XM_009127577.3	AT5G25880	ath00620:Pyruvate metabolism,ath00710:Carbon fixation in photosynthetic organisms,ath01100:Metabolic pathways,ath01200:Carbon metabolism,
XM_009111483.3	AT1G28380
XM_033285021.1	AT4G30210
XM_009131057.2	AT3G29240
XM_009113045.2	AT4G02380
XM_009115999.3	AT2G01190
XM_009118032.3	AT2G40000
XM_009103789.3	AT2G20370
XM_009105934.3	AT2G42980
XM_009122025.2	AT4G25810
XM_009134460.3	AT1G07160
XM_033273395.1	AT3G58760
XM_009113341.3	AT3G28180
XM_009153139.3	AT5G62680
XM_009118997.2	AT2G24130
XM_009107498.3	AT5G37730
XM_009138464.3	AT4G15760
XM_009105296.3	AT5G66210	ath04626:Plant-pathogen interaction,
XM_009119626.3	AT1G14780
XM_009137168.3	AT1G53280
XM_009134810.3	AT3G52450
XM_009119015.2	AT2G23960
XM_009139647.3	AT2G24520	ath00190:Oxidative phosphorylation,ath01100:Metabolic pathways,ath04075:Plant hormone signal transduction,
XM_009119221.3	AT4G26140
XM_009112150.3	AT3G52470
XM_009124036.2	AT5G06720	ath00940:Phenylpropanoid biosynthesis,ath01100:Metabolic pathways,ath01110:Biosynthesis of secondary metabolites,
XM_009134574.3	AT2G31880
XM_033283854.1	AT5G20640
XM_009119017.3	AT5G57810
XM_009122427.3	AT1G61470	ath03018:RNA degradation,
XM_009106992.3	AT5G38210
XM_009119314.2	AT1G17380	ath04075:Plant hormone signal transduction,
XM_009135694.3	AT5G37780	ath04016:MAPK signaling pathway - plant,ath04070:Phosphatidylinositol signaling system,ath04626:Plant-pathogen interaction,
XM_009112034.3	AT4G36000
XM_009112110.3	AT2G31500	ath04626:Plant-pathogen interaction,
XM_033272206.1	AT1G73080
XM_009150856.3	AT1G16670
XM_009103360.2	AT3G19270	ath00906:Carotenoid biosynthesis,ath01110:Biosynthesis of secondary metabolites,
XM_009149212.3	AT1G55920	ath00270:Cysteine and methionine metabolism,ath00543:Exopolysaccharide biosynthesis,ath00920:Sulfur metabolism,ath01100:Metabolic pathways,ath01110:Biosynthesis of secondary metabolites,ath01200:Carbon metabolism,ath01230:Biosynthesis of amino acids,
XM_009115866.3	AT3G25760	ath00592:alpha-Linolenic acid metabolism,ath01100:Metabolic pathways,ath01110:Biosynthesis of secondary metabolites,
XM_009114272.3	AT2G22500
XM_009107543.3	AT4G21903
XM_009152319.2	AT5G64890
XM_009128306.3	AT2G27820	ath00400:Phenylalanine, tyrosine and tryptophan biosynthesis,ath01100:Metabolic pathways,ath01110:Biosynthesis of secondary metabolites,ath01230:Biosynthesis of amino acids,
XM_009114036.3	AT5G66210	ath04626:Plant-pathogen interaction,
XM_009112035.2	AT1G77700
XM_033276315.1	AT2G16500	ath00330:Arginine and proline metabolism,ath01100:Metabolic pathways,ath01110:Biosynthesis of secondary metabolites,
XM_009112911.3	AT1G03230
XM_009130794.3	AT3G13900
XM_009132232.3	AT5G25260
XM_009108283.3	AT1G78240
XM_009105615.3	AT3G30842	ath02010:ABC transporters,
XM_009110835.3	AT2G20440
XM_009117524.3	AT3G50940
XM_009129748.3	AT3G12600
XM_009151019.3	AT5G39670
XM_009138147.3	AT5G23050
XM_009129943.3	AT1G09400	ath00592:alpha-Linolenic acid metabolism,ath01100:Metabolic pathways,ath01110:Biosynthesis of secondary metabolites,
XM_009119767.3	AT1G59820	ath04148:Efferocytosis,
XM_009109840.3	AT4G01060
XM_009138587.3	AT4G17260	ath00010:Glycolysis / Gluconeogenesis,ath00270:Cysteine and methionine metabolism,ath00620:Pyruvate metabolism,ath00640:Propanoate metabolism,ath01100:Metabolic pathways,ath01110:Biosynthesis of secondary metabolites,
XM_033272208.1	AT1G73080
XM_009106750.3	AT1G69520
XM_009107250.3	AT1G69520
XM_009116316.3	AT4G04570
XM_009124250.2	AT5G08790
XM_009141023.3	AT2G37940
XM_009148245.3	AT4G16120
XM_009129315.3	AT1G67560	ath00591:Linoleic acid metabolism,ath00592:alpha-Linolenic acid metabolism,ath01100:Metabolic pathways,ath01110:Biosynthesis of secondary metabolites,
XM_009112012.3	AT1G19770
XM_009153644.3	AT3G28180
XM_009121704.3	AT5G54170
XM_009121728.3	AT4G27280
XM_009134760.3	AT2G34930
XM_009139772.3	AT4G31550
XM_033272840.1	AT3G17860	ath04075:Plant hormone signal transduction,
XM_009128281.3	AT1G80780	ath03018:RNA degradation,
XM_033278256.1	AT2G26530
XM_009150657.3	AT4G15233	ath02010:ABC transporters,
XM_009145472.3	AT2G34930
XM_009107579.3	AT1G71697	ath00564:Glycerophospholipid metabolism,ath01100:Metabolic pathways,
XM_009122024.3	AT4G25810
XM_033288824.1	AT2G31050
XM_009132272.3	AT5G65660
XM_009115389.3	AT1G28680
XM_009132025.2	AT4G01540
XM_033289909.1	AT5G04230	ath00360:Phenylalanine metabolism,ath00940:Phenylpropanoid biosynthesis,ath01100:Metabolic pathways,ath01110:Biosynthesis of secondary metabolites,
XM_009144512.3	AT3G10320
XM_009111525.3	AT2G41560
XM_009147568.3	AT3G19240
XM_009132997.2	AT4G18010	ath00562:Inositol phosphate metabolism,ath01100:Metabolic pathways,
XM_009123996.3	AT2G35970
XM_033272307.1	AT5G09800
XM_009130105.3	AT4G39840
XM_009106356.3	AT1G37130	ath00910:Nitrogen metabolism,ath01100:Metabolic pathways,
XM_009150929.2	AT1G72330	ath00220:Arginine biosynthesis,ath00250:Alanine, aspartate and glutamate metabolism,ath00710:Carbon fixation in photosynthetic organisms,ath01100:Metabolic pathways,ath01200:Carbon metabolism,ath01210:2-Oxocarboxylic acid metabolism,ath01230:Biosynthesis of amino acids,
XM_009125442.3	AT5G42650	ath00592:alpha-Linolenic acid metabolism,ath01100:Metabolic pathways,ath01110:Biosynthesis of secondary metabolites,
XM_009137248.3	AT4G21990	ath00920:Sulfur metabolism,ath01100:Metabolic pathways,
XM_009105479.3	AT1G55450
XM_009150915.2	AT1G27130	ath00480:Glutathione metabolism,ath01100:Metabolic pathways,
XM_009126378.3	AT1G61430
XM_009106584.3	AT1G17750
XM_033284899.1	AT4G25810
XM_009104996.3	AT1G59910
NM_001302005.1	AT1G11310
XM_009139630.3	AT2G31220
XM_009126968.3	AT5G01660
XM_018652574.2	AT3G05290
XM_009140245.3	AT4G37450
XM_009133721.3	AT3G10470
XM_009113928.3	AT5G65300
XM_009146537.3	AT1G53210
XM_009128683.3	AT3G43850
XM_009135705.3	AT2G20610	ath00380:Tryptophan metabolism,ath00966:Glucosinolate biosynthesis,ath01100:Metabolic pathways,ath01110:Biosynthesis of secondary metabolites,ath01210:2-Oxocarboxylic acid metabolism,
XM_009140014.3	AT4G34150
XM_009121480.3	AT1G01720
XM_009140825.3	AT1G61950	ath04626:Plant-pathogen interaction,
XM_009118749.3	AT1G75450	ath00908:Zeatin biosynthesis,ath01110:Biosynthesis of secondary metabolites,
XM_009137823.3	AT4G12310
XM_033281651.1	AT1G26570	ath00040:Pentose and glucuronate interconversions,ath00053:Ascorbate and aldarate metabolism,ath00520:Amino sugar and nucleotide sugar metabolism,ath01100:Metabolic pathways,ath01240:Biosynthesis of cofactors,ath01250:Biosynthesis of nucleotide sugars,
XM_009133740.3	AT2G47560
XM_009112254.2	AT4G15233	ath02010:ABC transporters,
XM_033286699.1	AT4G30210
XM_033290538.1	AT1G05870
XM_009109934.3	AT4G37770	ath00270:Cysteine and methionine metabolism,ath01100:Metabolic pathways,ath01110:Biosynthesis of secondary metabolites,
XM_009112047.3	AT3G43440	ath04075:Plant hormone signal transduction,
XM_009132394.3	AT5G01600	ath00860:Porphyrin metabolism,
XM_009150619.3	AT1G14780
XM_009120079.3	AT4G15740
XM_009120041.3	AT2G31250	ath00860:Porphyrin metabolism,ath01100:Metabolic pathways,ath01110:Biosynthesis of secondary metabolites,ath01240:Biosynthesis of cofactors,
XM_009130003.2	AT1G37130	ath00910:Nitrogen metabolism,ath01100:Metabolic pathways,
XM_009147730.3	AT3G17770
XM_009108458.3	AT2G33735
NM_001301959.1	AT1G30360
XM_009150005.3	AT3G04170
XM_009108520.3	AT4G19850
XM_009122390.3	AT2G27820	ath00400:Phenylalanine, tyrosine and tryptophan biosynthesis,ath01100:Metabolic pathways,ath01110:Biosynthesis of secondary metabolites,ath01230:Biosynthesis of amino acids,
XM_009116602.3	AT1G32928
XM_009150437.3	AT2G03260
XM_009131449.3	AT1G09090	ath04016:MAPK signaling pathway - plant,ath04626:Plant-pathogen interaction,
XM_009142505.3	AT1G30270
XM_009121368.3	AT5G49360
XM_009110734.2	AT2G23960
XM_009144321.3	AT2G47060	ath04626:Plant-pathogen interaction,
XM_009144122.3	AT2G02170
XM_009111485.2	AT5G19790
XM_009137278.3	AT2G36880	ath00270:Cysteine and methionine metabolism,ath00999:Biosynthesis of various plant secondary metabolites,ath01100:Metabolic pathways,ath01110:Biosynthesis of secondary metabolites,ath01230:Biosynthesis of amino acids,ath01240:Biosynthesis of cofactors,
XM_009120689.2	AT1G47710
XM_009112107.3	AT3G12600
XM_009148050.3	AT1G53280
XM_009150169.3	AT1G19920	ath00230:Purine metabolism,ath00261:Monobactam biosynthesis,ath00450:Selenocompound metabolism,ath00920:Sulfur metabolism,ath01100:Metabolic pathways,ath01110:Biosynthesis of secondary metabolites,
XM_009133918.3	AT3G13750
XM_009149370.3	AT1G53210
XM_009132336.3	AT4G28400
XM_009140074.3	AT2G16500	ath00330:Arginine and proline metabolism,ath01100:Metabolic pathways,ath01110:Biosynthesis of secondary metabolites,
XM_009113560.3	AT5G38820
XM_009133342.3	AT5G17330	ath00250:Alanine, aspartate and glutamate metabolism,ath00410:beta-Alanine metabolism,ath00430:Taurine and hypotaurine metabolism,ath00650:Butanoate metabolism,ath01100:Metabolic pathways,ath01110:Biosynthesis of secondary metabolites,
XM_009142511.3	AT5G22870
XM_033284639.1	AT5G48380
XM_009147277.3	AT3G21070	ath00760:Nicotinate and nicotinamide metabolism,ath01100:Metabolic pathways,ath01240:Biosynthesis of cofactors,
XM_009137133.3	AT4G29780
XM_009116578.3	AT2G45960
XM_009140524.3	AT2G45960
XM_033281893.1	AT2G30550
XM_009148222.3	AT3G58480
XM_009109541.2	AT3G04190
XM_009126325.3	AT4G35985	ath04144:Endocytosis,
XM_009128125.3	AT1G62800	ath00220:Arginine biosynthesis,ath00250:Alanine, aspartate and glutamate metabolism,ath00270:Cysteine and methionine metabolism,ath00330:Arginine and proline metabolism,ath00350:Tyrosine metabolism,ath00360:Phenylalanine metabolism,ath00400:Phenylalanine, tyrosine and tryptophan biosynthesis,ath00710:Carbon fixation in photosynthetic organisms,ath00950:Isoquinoline alkaloid biosynthesis,ath00960:…
XM_009153049.3	AT4G34590
XM_033288886.1	AT2G35930
XM_009138076.3	AT5G40430
XM_009127496.3	AT5G63730
XM_009142951.3	AT2G31880
XM_033273102.1	AT5G61900
XM_009140101.3	AT4G35180
XM_009131089.3	AT4G14640	ath04626:Plant-pathogen interaction,
XM_009151676.3	AT3G47340	ath00250:Alanine, aspartate and glutamate metabolism,ath01100:Metabolic pathways,ath01110:Biosynthesis of secondary metabolites,ath01230:Biosynthesis of amino acids,
XM_009139132.3	AT4G23810
XM_009107474.3	AT1G70530
XM_009146342.2	AT2G39010
XM_009132200.3	AT5G64310
XM_009124298.2	AT5G04930	ath04148:Efferocytosis,
XM_033289542.1	AT3G52430
XM_009112489.2	AT1G61490
XM_009132563.3	AT4G17615
XM_009138371.3	AT3G51550
XM_018656757.2	AT3G27870
XM_033286613.1	AT5G44510
XM_009137300.3	AT4G04450
XM_009138607.3	AT4G33000
XM_009116559.2	AT4G23190
XM_009136716.3	AT5G35735
XR_004451614.1
XM_009104027.3	AT4G36430	ath00940:Phenylpropanoid biosynthesis,ath01100:Metabolic pathways,ath01110:Biosynthesis of secondary metabolites,
XM_009105365.2	AT2G27690
XM_009132855.3	AT5G08790
XM_009119283.2	AT2G19590	ath00270:Cysteine and methionine metabolism,ath01100:Metabolic pathways,ath01110:Biosynthesis of secondary metabolites,
XM_009136079.3	AT1G61340
XM_009131581.3	AT5G28610
XM_009107106.2	AT1G68040
XM_009125585.2	AT1G59500	ath04075:Plant hormone signal transduction,
XM_009137967.3	AT1G18890	ath04626:Plant-pathogen interaction,
XM_009137780.3	AT5G03310
XM_018655431.2	AT5G12000
XM_009128423.3	AT5G59730
XM_009104168.3	AT4G13000	ath04016:MAPK signaling pathway - plant,
XM_009119696.3	AT2G03260
XM_009104322.3	AT3G23880
XM_009151609.3	AT5G62680
XM_033278814.1	AT5G48430
XM_009107850.3	AT1G74360
XM_009106731.3	AT1G27100
XM_009137393.3	AT5G67450
XM_009150700.3	AT4G15230	ath02010:ABC transporters,
XM_009119616.3	AT1G14880
XM_033284350.1	AT5G38210
XM_009150297.3	AT3G53300
XM_033291258.1	AT3G21070	ath00760:Nicotinate and nicotinamide metabolism,ath01100:Metabolic pathways,ath01240:Biosynthesis of cofactors,
XM_009150825.3	AT1G16410	ath00966:Glucosinolate biosynthesis,ath01110:Biosynthesis of secondary metabolites,ath01210:2-Oxocarboxylic acid metabolism,
XM_009133658.2	AT5G60660
XM_009103896.2	AT2G19710
XM_009119060.3	AT2G33690
XM_009106399.3	AT1G21310
XM_009123879.3	AT5G05190
XM_009129381.3	AT1G47380
XM_009117697.3	AT2G35930
XM_009113645.3	AT5G28630
XM_009110500.3	AT2G15490
XM_009142368.3	AT5G25110
XM_009153133.3	AT5G62620
XM_009139175.3	AT4G24160
XM_033283659.1	AT5G16310	ath03082:ATP-dependent chromatin remodeling,
XM_009132881.3	AT5G44030
XM_009108086.3	AT5G42420
XM_009115619.3	AT3G19270	ath00906:Carotenoid biosynthesis,ath01110:Biosynthesis of secondary metabolites,
XM_009139432.3	AT4G27652
XM_009130221.3	AT3G03470
XM_009114731.3	AT3G53000
XM_009111976.3	AT1G20510	ath00592:alpha-Linolenic acid metabolism,ath01100:Metabolic pathways,ath01110:Biosynthesis of secondary metabolites,
XM_009148628.3	AT3G10040
XM_033275332.1	AT5G66620
XM_009115916.3	AT3G16800
XM_009105053.3	AT1G21250
XM_033292428.1	AT5G63390
XM_009133188.2	AT3G58670
XM_033288041.1	AT2G27389
XM_009119203.3	AT2G20960
XM_009153642.3	AT3G28340
XM_009121662.3	AT5G18030	ath04075:Plant hormone signal transduction,
XM_033281883.1	AT1G03800
XM_033279062.1	AT5G20840	ath00562:Inositol phosphate metabolism,ath01100:Metabolic pathways,
XM_009119822.3	AT2G20350
XM_009106963.2	AT4G04885	ath03015:mRNA surveillance pathway,
XM_009142110.3	AT4G40090
XM_009151134.2	AT3G48180
XM_033291548.1	AT3G52450
XM_033291048.1	AT5G04390
XM_009153130.3	AT5G62570
XM_009107534.3	AT1G71110
XM_033285032.1	AT3G28630
XM_033284214.1	AT1G66160
XM_009122825.3	AT4G35985	ath04144:Endocytosis,
XM_009135005.3	AT4G39660	ath00250:Alanine, aspartate and glutamate metabolism,ath00260:Glycine, serine and threonine metabolism,ath00270:Cysteine and methionine metabolism,ath00280:Valine, leucine and isoleucine degradation,ath01100:Metabolic pathways,ath01110:Biosynthesis of secondary metabolites,ath01210:2-Oxocarboxylic acid metabolism,
XM_033290762.1	AT1G04330
XM_009120568.3	AT1G01580
XM_009139523.3	AT4G28240
XM_009118172.3	AT3G57120
XM_009133908.3	AT4G28880
XM_009127352.3	AT1G12630
XM_009133545.2	AT3G44480
XM_009131087.3	AT4G17030
XM_009118199.2	AT3G57450
XM_009119606.3	AT1G15040
XM_009136707.3	AT5G48657
XM_009117760.3	AT3G53150
XM_009113865.3	AT5G64040	ath00195:Photosynthesis,ath01100:Metabolic pathways,
XM_009119413.3	AT1G72520	ath00591:Linoleic acid metabolism,ath00592:alpha-Linolenic acid metabolism,ath01100:Metabolic pathways,ath01110:Biosynthesis of secondary metabolites,
XM_009113635.3	AT3G03000	ath04626:Plant-pathogen interaction,
XM_009145050.3	AT3G55450
XM_009150395.3	AT3G25585	ath00440:Phosphonate and phosphinate metabolism,ath00564:Glycerophospholipid metabolism,ath00565:Ether lipid metabolism,ath01100:Metabolic pathways,ath01110:Biosynthesis of secondary metabolites,
XM_009112678.3	AT5G02400
XM_009149410.2	AT1G52820
XM_009135125.3	AT2G39650
XM_009122254.3	AT1G02040
XM_009117855.3	AT3G54150
XM_009151026.3	AT1G18300
XM_009123180.3	AT1G32180
XM_009137592.2	AT2G38820
XM_009113539.3	AT3G29240
XM_009107908.3	AT1G75000
XM_009142114.2	AT2G22500
XR_004448684.1
XM_009115957.2	AT3G16860
NM_001302040.1	AT5G15130
XM_009122137.3	AT5G58700	ath00562:Inositol phosphate metabolism,ath01100:Metabolic pathways,ath04070:Phosphatidylinositol signaling system,
XM_009107862.3	AT1G18740
XM_018658044.2	AT4G35600
XM_009141820.3	AT3G26910
XM_009118683.3	AT1G74380
XM_033275627.1	AT2G15960
XM_009146727.3	AT3G19030
XM_033274347.1	AT1G24140
XM_009118811.3	AT2G25460
XM_033272321.1	AT5G09960
XM_009145486.3	AT1G30620	ath00520:Amino sugar and nucleotide sugar metabolism,ath01100:Metabolic pathways,ath01250:Biosynthesis of nucleotide sugars,
XM_009126593.3	AT5G12140
NM_001301893.1	AT5G45050
XM_009126967.3	AT5G24310
XM_009132633.3	AT1G64380
XM_009131390.3	AT3G06070
XM_009115129.3	AT1G56700
XM_033274191.1	AT1G50700	ath04626:Plant-pathogen interaction,
XM_009120278.3	AT3G02750
XM_033287047.1	AT3G06850	ath00280:Valine, leucine and isoleucine degradation,ath00640:Propanoate metabolism,ath00785:Lipoic acid metabolism,ath01100:Metabolic pathways,ath01110:Biosynthesis of secondary metabolites,ath01210:2-Oxocarboxylic acid metabolism,
XR_629910.3
XM_009115735.3	AT5G56960
XM_033283974.1	AT2G39250
XM_009151570.3	AT5G63270
XM_009129333.3	AT2G17700
XM_009144309.3	AT3G30210
XM_009110502.3	AT4G34135
XM_009145879.3	AT5G66490
XM_033275165.1	AT1G25390
XM_009127214.3	AT3G55040	ath00480:Glutathione metabolism,ath01100:Metabolic pathways,
XM_009141992.3	AT4G39570
XM_009151626.3	AT3G45040	ath00510:N-Glycan biosynthesis,ath01100:Metabolic pathways,
XM_009145947.3	AT5G66490
XM_009151581.3	AT5G50260
XM_009132834.3	AT5G08560
NM_001302060.1	AT4G11070
XM_009141236.3	AT3G52060
XM_009132409.3	AT2G38250
XM_009119310.3	AT3G23240	ath04016:MAPK signaling pathway - plant,ath04075:Plant hormone signal transduction,
XM_009121370.3	AT4G02170
XM_033281906.1	AT5G52770
XM_033279585.1	AT1G10220
XM_009118653.3	AT3G62260
XM_009125048.3	AT5G22140
XM_009138769.3	AT4G19690
XR_004452320.1
XM_009133901.3	AT5G57100
XM_009114300.3	AT3G18360
XM_009141310.3	AT5G57560	ath04075:Plant hormone signal transduction,
XM_033290300.1	AT3G59820
XM_009136538.3	AT1G31320
XM_009118141.3	AT2G41010
XM_009113439.3	AT3G19580
XM_009129082.3	AT5G50900
XM_009127859.3	AT3G02700
XM_009111177.3	AT1G65040	ath04120:Ubiquitin mediated proteolysis,ath04141:Protein processing in endoplasmic reticulum,
XM_009112961.3	AT2G46140
XM_009119229.3	AT5G36160	ath00130:Ubiquinone and other terpenoid-quinone biosynthesis,ath00270:Cysteine and methionine metabolism,ath00350:Tyrosine metabolism,ath00360:Phenylalanine metabolism,ath00400:Phenylalanine, tyrosine and tryptophan biosynthesis,ath00950:Isoquinoline alkaloid biosynthesis,ath00960:Tropane, piperidine and pyridine alkaloid biosynthesis,ath01100:Metabolic pathways,ath01110:Biosynthesis of secondary…
XM_033285002.1	AT5G12340
XM_009151627.3	AT3G47790
XM_009105953.3	AT1G06700	ath04626:Plant-pathogen interaction,
XM_033292916.1	AT3G18690	ath04016:MAPK signaling pathway - plant,
XM_033283857.1	AT3G10985
XM_009112619.3	AT5G27350
XM_009107469.3	AT1G70520
XM_009117350.3	AT4G39780
XM_009131910.3	AT5G61210
XM_009131885.2	AT1G74040	ath00290:Valine, leucine and isoleucine biosynthesis,ath00620:Pyruvate metabolism,ath01100:Metabolic pathways,ath01110:Biosynthesis of secondary metabolites,ath01210:2-Oxocarboxylic acid metabolism,ath01230:Biosynthesis of amino acids,
XM_033277472.1	AT1G51490	ath00380:Tryptophan metabolism,ath01100:Metabolic pathways,
XM_009147181.3	AT3G22142
XM_009119261.3	AT3G13710
XM_009103116.3	AT2G01180	ath00561:Glycerolipid metabolism,ath00564:Glycerophospholipid metabolism,ath01110:Biosynthesis of secondary metabolites,
XM_009106417.3	AT4G37240
XM_009142950.3	AT2G31880
XM_009132224.3	AT1G53170
XM_009110547.3	AT5G56480
XM_033273074.1	AT1G68450
XM_009145318.3	AT3G25690
XM_009114776.3	AT2G02240
XM_009114789.3	AT1G08065	ath00910:Nitrogen metabolism,ath01100:Metabolic pathways,
XM_033280608.1	AT4G28130	ath00561:Glycerolipid metabolism,ath00564:Glycerophospholipid metabolism,ath01100:Metabolic pathways,ath01110:Biosynthesis of secondary metabolites,ath04070:Phosphatidylinositol signaling system,
XM_033275723.1	AT3G26230
XM_009128630.3	AT4G31550
XM_009139664.3	AT4G30350
XM_009145355.3	AT2G36270	ath04075:Plant hormone signal transduction,
XM_009153055.3	AT1G02640
XM_009112684.3	AT1G07620
XM_009111915.3	AT1G77660
XM_009146024.3	AT4G28240
XM_009152069.3	AT3G44990
XM_009140474.3	AT1G74380
XM_009106693.3	AT1G70740
XM_009117522.3	AT3G50910
XM_009120072.3	AT5G67420
XM_009149759.3	AT5G14740	ath00910:Nitrogen metabolism,ath01100:Metabolic pathways,
XR_004456034.1
XM_009111305.3	AT4G35140
XM_009122882.3	AT4G35320
XM_009128464.3	AT3G55646
XM_009106869.2	AT4G33666
XM_009150909.3	AT1G17147
XM_009131557.3	AT1G16490
XM_009112360.3	AT3G01620	ath00510:N-Glycan biosynthesis,ath01100:Metabolic pathways,
XM_033276626.1	AT1G07135
XM_009129938.3	AT4G37240
XM_009127718.3	AT5G14200	ath00290:Valine, leucine and isoleucine biosynthesis,ath00966:Glucosinolate biosynthesis,ath01100:Metabolic pathways,ath01110:Biosynthesis of secondary metabolites,ath01210:2-Oxocarboxylic acid metabolism,
XM_009124981.3	AT2G14960	ath04075:Plant hormone signal transduction,
XM_009140133.3	AT4G36950
XM_009121461.3	AT1G01580
XM_009105098.3	AT1G76070
XM_009150497.3	AT3G52870
XM_009122249.3	AT1G66390
XM_009108161.2	AT5G25260
XM_009138681.3	AT4G23180
XM_009110487.3	AT4G34390
XM_009119226.2	AT1G77160
XM_009123686.3	AT5G11570
XM_009108167.3	AT1G22190
XM_009116937.3	AT2G34600
XM_009144039.2	AT5G51190
XM_009127141.3	AT5G61580	ath00010:Glycolysis / Gluconeogenesis,ath00030:Pentose phosphate pathway,ath00051:Fructose and mannose metabolism,ath00052:Galactose metabolism,ath01100:Metabolic pathways,ath01110:Biosynthesis of secondary metabolites,ath01200:Carbon metabolism,ath01230:Biosynthesis of amino acids,ath03018:RNA degradation,
XM_009106288.3	AT1G79310
XM_033279353.1	AT1G56660
XM_009107901.3	AT1G01250
XM_009143555.3	AT3G55180	ath00940:Phenylpropanoid biosynthesis,ath01100:Metabolic pathways,ath01110:Biosynthesis of secondary metabolites,
XM_033273785.1	AT5G26030	ath00860:Porphyrin metabolism,ath01100:Metabolic pathways,ath01110:Biosynthesis of secondary metabolites,ath01240:Biosynthesis of cofactors,
XM_009119385.3	AT1G55290	ath00999:Biosynthesis of various plant secondary metabolites,ath01110:Biosynthesis of secondary metabolites,
XM_009121464.3	AT4G23400
XM_009105679.3	AT2G38860	ath00620:Pyruvate metabolism,ath01100:Metabolic pathways,
XR_001956489.2
XM_009145929.3	AT4G28085
XM_009135992.3	AT4G23320
XM_009103161.3	AT5G47560
XM_009124111.3	AT2G02790
XM_009119414.3	AT3G43440	ath04075:Plant hormone signal transduction,
XM_033288643.1	AT4G18425
XM_033283458.1	AT5G64905
XM_009107105.3	AT1G68010	ath00260:Glycine, serine and threonine metabolism,ath00630:Glyoxylate and dicarboxylate metabolism,ath01100:Metabolic pathways,ath01110:Biosynthesis of secondary metabolites,ath01200:Carbon metabolism,
XM_033280998.1	AT1G62500
XM_009134936.3	AT4G19690
XM_033286635.1	AT5G08560
XM_009112977.2	AT1G16110
XM_009114616.3	AT5G42010
XM_009105349.3	AT1G02300
XM_033292967.1	AT5G57010
XM_033285708.1	AT4G33050
XM_009142364.3	AT5G41550
XM_009111178.3	AT5G46880
XR_004450467.1
NM_001302033.1	AT4G01250	ath04016:MAPK signaling pathway - plant,ath04626:Plant-pathogen interaction,
XM_009107154.3	AT4G39670
XM_009140155.3	AT4G36030
XM_033290063.1	AT5G37490
XM_009140913.3	AT3G55470
XM_009150651.3	AT1G15125
XM_033287811.1	AT3G54790
XM_009104970.3	AT5G52020
XM_033289032.1	AT1G30135
XM_009138530.3	AT4G23270
XM_009141019.3	AT3G54040
XM_009153864.3	AT5G07210	ath04075:Plant hormone signal transduction,
XM_009109233.3	AT1G10010
XM_009104906.2	AT1G23840
XM_009108421.3	AT1G16350	ath00230:Purine metabolism,ath01100:Metabolic pathways,ath01110:Biosynthesis of secondary metabolites,ath01232:Nucleotide metabolism,
XM_009110867.2	AT5G24030
XM_009103141.3	AT1G22610
XM_009137464.3	AT3G20898
XM_033288250.1	AT4G27652
XM_009113050.3	AT4G02330	ath00040:Pentose and glucuronate interconversions,ath01100:Metabolic pathways,
XM_009138249.3	AT5G57390
XM_033272323.1	AT5G64905
XM_033290829.1	AT1G54970
XM_009138149.3	AT5G23020	ath00966:Glucosinolate biosynthesis,ath01110:Biosynthesis of secondary metabolites,ath01210:2-Oxocarboxylic acid metabolism,
XM_009150632.3	AT1G70890
XM_009105522.3	AT5G62480	ath00480:Glutathione metabolism,ath01100:Metabolic pathways,
XM_033272926.1	AT4G31920	ath04075:Plant hormone signal transduction,
XM_009141350.3	AT4G31500	ath00380:Tryptophan metabolism,ath00966:Glucosinolate biosynthesis,ath01100:Metabolic pathways,ath01110:Biosynthesis of secondary metabolites,ath01210:2-Oxocarboxylic acid metabolism,
XM_033287698.1	AT1G62262
XM_009121906.3	AT5G56350	ath00010:Glycolysis / Gluconeogenesis,ath00620:Pyruvate metabolism,ath01100:Metabolic pathways,ath01110:Biosynthesis of secondary metabolites,ath01200:Carbon metabolism,ath01230:Biosynthesis of amino acids,
XM_009114011.3	AT2G11520
XM_009148711.3	AT5G01250	ath00601:Glycosphingolipid biosynthesis - lacto and neolacto series,ath00603:Glycosphingolipid biosynthesis - globo and isoglobo series,ath01100:Metabolic pathways,
XM_009133671.3	AT2G22160
XM_033292608.1	AT1G51470	ath00380:Tryptophan metabolism,ath01100:Metabolic pathways,
XM_018652651.2	AT2G03260
XM_009144800.3	AT5G56340
XM_033289736.1	AT3G28570
XM_009144346.3	AT2G46830	ath04712:Circadian rhythm - plant,
XM_033274056.1	AT3G11650
XM_009133949.3	AT3G43850
XM_009127789.2	AT5G15190
XM_009133613.3	AT3G44190
XM_009106991.3	AT4G08450
XM_009144370.3	AT5G48810
XM_033279482.1	AT4G25480
XM_009112386.3	AT5G18450
XM_009145197.2	AT5G05960
XM_009124039.3	AT1G75250
XM_009126269.3	AT4G16370
XM_009122374.3	AT5G22920	ath04120:Ubiquitin mediated proteolysis,
XM_033285729.1	AT2G21340
XM_009139491.3	AT4G37250
XM_033280991.1	AT5G46940
XM_033292293.1	AT3G55150
XM_009123780.2	AT3G28570
XM_009136907.3	AT2G29980
XM_009111406.3	AT1G29690
XM_009117351.3	AT1G06160
XM_009139648.2	AT2G24520	ath00190:Oxidative phosphorylation,ath01100:Metabolic pathways,ath04075:Plant hormone signal transduction,
XM_009109115.3	AT1G01380
XR_004457932.1
XM_009115984.3	AT1G23120
XM_009135126.3	AT3G55450
XM_009146036.3	AT4G28250
XM_009147618.3	AT3G18710
XM_009135094.3	AT2G39200
XM_033291525.1	AT3G25290
XM_033277931.1	AT2G45180
XM_009117322.2	AT3G56240
XM_009104394.3	AT1G58180	ath00910:Nitrogen metabolism,ath01100:Metabolic pathways,
XM_009134125.3	AT5G55560
XM_009149902.3	AT3G05165
XM_009136329.3	AT5G37780	ath04016:MAPK signaling pathway - plant,ath04070:Phosphatidylinositol signaling system,ath04626:Plant-pathogen interaction,
XM_009108082.3	AT3G43810	ath04016:MAPK signaling pathway - plant,ath04070:Phosphatidylinositol signaling system,ath04626:Plant-pathogen interaction,
XM_009136443.3	AT4G21380
XM_009130743.3	AT4G39940	ath00230:Purine metabolism,ath00920:Sulfur metabolism,ath01100:Metabolic pathways,
XM_033280963.1	AT4G31620
XM_009130174.3	AT1G28280
XM_009103397.2	AT5G44730
XM_009114548.3	AT1G19230	ath04016:MAPK signaling pathway - plant,ath04626:Plant-pathogen interaction,
XM_009120483.3	AT1G12610
XM_033275785.1	AT1G24600
XM_009140528.3	AT4G25030
XM_009148369.3	AT5G06980
XM_009104978.3	AT5G65790
XM_009150379.2	AT4G22090	ath00040:Pentose and glucuronate interconversions,ath01100:Metabolic pathways,
XM_009144662.3	AT2G43100	ath00290:Valine, leucine and isoleucine biosynthesis,ath00966:Glucosinolate biosynthesis,ath01100:Metabolic pathways,ath01110:Biosynthesis of secondary metabolites,ath01210:2-Oxocarboxylic acid metabolism,
XM_009135081.3	AT2G39040	ath00940:Phenylpropanoid biosynthesis,ath01100:Metabolic pathways,ath01110:Biosynthesis of secondary metabolites,
XM_009140753.2	AT3G57930
NM_001301888.1	AT5G59820
XM_009107950.3	AT1G75450	ath00908:Zeatin biosynthesis,ath01110:Biosynthesis of secondary metabolites,
XM_033284217.1	AT5G52750
XM_009130186.3	AT1G80320
XM_009113628.3	AT3G62420
XM_033276045.1	AT1G18280
XM_009110503.3	AT4G34135
XM_033286080.1	AT3G01080
XM_033290486.1	AT4G36710
XM_009114887.3	AT1G61430
XM_009123541.3	AT5G13190
XM_009118796.3	AT3G14280
XM_009113969.2	AT4G00210
XM_018657648.2	AT5G03204
XM_009111001.3	AT4G18425
XM_009126326.3	AT2G21045
XM_009145358.3	AT2G36220
XM_009117514.3	AT3G09380
XM_033282833.1	AT3G46090
XM_009129201.3	AT3G11650
XM_009151892.2	AT3G49530
XM_009136564.3	AT3G05200
XM_009106214.3	AT5G08480
XM_009139963.2	AT5G66590
XM_009149413.3	AT1G52790
XM_009107749.3	AT1G73340
XM_009119236.3	AT2G20562
XM_009104439.3	AT5G44380
XM_009153805.3	AT1G67850
XM_009107434.3	AT1G33670
XM_009136937.3	AT3G11820	ath04130:SNARE interactions in vesicular transport,
XR_004451134.1
XM_033281060.1	AT3G28850
XM_033291874.1	AT2G33070
XR_004456174.1
XM_009130932.3	AT1G65960	ath00250:Alanine, aspartate and glutamate metabolism,ath00410:beta-Alanine metabolism,ath00430:Taurine and hypotaurine metabolism,ath00650:Butanoate metabolism,ath01100:Metabolic pathways,ath01110:Biosynthesis of secondary metabolites,
XM_009137208.3	AT1G80120
XM_009148291.2	AT4G15990
XM_009109426.3	AT2G16660
XM_009136489.3	AT3G03670	ath00940:Phenylpropanoid biosynthesis,ath01100:Metabolic pathways,ath01110:Biosynthesis of secondary metabolites,
XM_009122352.3	AT5G60660
XM_009130606.3	AT5G46295
XM_033290688.1	AT2G30360
XM_033281785.1	AT1G72360
XM_009107422.3	AT2G29490	ath00480:Glutathione metabolism,ath01100:Metabolic pathways,
XM_009152406.3	AT5G65660
XM_009110349.3	AT4G23060
XM_009130526.3	AT2G19750	ath03010:Ribosome,
XM_009120454.3	AT1G03475	ath00860:Porphyrin metabolism,ath01100:Metabolic pathways,ath01110:Biosynthesis of secondary metabolites,ath01240:Biosynthesis of cofactors,
XM_009113049.3	AT4G02340
XM_009103403.3	AT5G61420
XM_033274363.1	AT1G70480
XM_009150486.3	AT1G26970
XM_009113071.2	AT2G02960
XM_009153007.3	AT3G23090
XM_009138270.3	AT3G49790
XM_009112834.3	AT1G04770
XM_009122948.3	AT2G16900
XM_009139134.3	AT4G23700
NM_001301887.1	AT2G34650
XM_009107190.3	AT3G28320
XM_033292837.1	AT3G15518
XM_009146597.3	AT5G55090
XM_033290639.1	AT5G24318
XM_009151334.3	AT4G37240
XM_009153519.3	AT3G29670
XM_009122957.3	AT4G26420
XM_009137342.3	AT1G21320
XM_033292261.1	AT2G38790
XM_009117194.3	AT1G27120
XM_009131909.3
XM_009134673.3	AT1G04490
NM_001302053.1	AT4G31550
XM_033277264.1	AT2G18210
XM_009120345.3	AT1G05320
XM_009124813.3	AT2G46790	ath04712:Circadian rhythm - plant,
XM_009131608.3	AT3G05400
XM_009146079.2	AT2G19510
XM_033287261.1	AT3G27030
XM_009130476.3	AT2G07180
XM_009111309.3	AT4G38380
XM_009148910.2	AT3G06490
XR_626822.3
XM_033273150.1	AT5G62560
XM_018652982.2	AT3G27810
XM_033275531.1	AT3G06220
XM_009128573.3	AT5G57710
XM_009127972.3	AT5G17970
XM_009153204.3	AT4G35600
XM_009123840.2	AT5G65140	ath00500:Starch and sucrose metabolism,ath01100:Metabolic pathways,ath01110:Biosynthesis of secondary metabolites,
XM_009134213.3	AT5G53750
XM_033281359.1	AT3G55350
XM_009132257.3	AT5G65300
XM_018657429.2	AT4G13390
XM_009132192.3	AT5G64120	ath00940:Phenylpropanoid biosynthesis,ath01100:Metabolic pathways,ath01110:Biosynthesis of secondary metabolites,
XM_009111366.3	AT1G19180	ath04075:Plant hormone signal transduction,
XM_009129325.3	AT3G59700
XM_009117223.3	AT1G70170
XM_009115423.3	AT4G34350	ath00900:Terpenoid backbone biosynthesis,ath01100:Metabolic pathways,ath01110:Biosynthesis of secondary metabolites,
XM_009151459.3	AT3G49710
XM_018653825.2	AT1G67530
XM_009134531.3	AT1G06130	ath00620:Pyruvate metabolism,ath01100:Metabolic pathways,
XM_009108968.3	AT1G50460	ath00010:Glycolysis / Gluconeogenesis,ath00051:Fructose and mannose metabolism,ath00052:Galactose metabolism,ath00500:Starch and sucrose metabolism,ath00520:Amino sugar and nucleotide sugar metabolism,ath01100:Metabolic pathways,ath01110:Biosynthesis of secondary metabolites,ath01200:Carbon metabolism,ath01250:Biosynthesis of nucleotide sugars,
XM_009110843.3	AT4G28460
XM_033279832.1	AT1G50720
XM_009120639.1	AT5G57390
XM_033286175.1	AT4G19760	ath00520:Amino sugar and nucleotide sugar metabolism,ath01100:Metabolic pathways,
XM_009110860.3	AT4G28240
XM_009143767.3	AT5G48205
XM_009152220.3	AT5G64000	ath00562:Inositol phosphate metabolism,ath00920:Sulfur metabolism,ath01100:Metabolic pathways,ath04070:Phosphatidylinositol signaling system,
XR_628779.3
XM_009139539.3	AT4G28460
XM_009123742.3	AT4G35110
XM_033287139.1	AT2G38380	ath00940:Phenylpropanoid biosynthesis,ath01100:Metabolic pathways,ath01110:Biosynthesis of secondary metabolites,
XM_009140785.3	AT3G57450
XM_009149005.3	AT3G05320
XM_009145251.3	AT5G59820
XM_009147267.3	AT5G15850
XM_009107441.2	AT1G70130
XM_009107665.3	AT1G54095
XM_033292610.1	AT1G51470	ath00380:Tryptophan metabolism,ath01100:Metabolic pathways,
XM_009103537.3	AT3G58720
XM_009137273.3	AT4G01960
XM_009146148.3	AT2G29130
XM_033289832.1	AT3G51930
XM_033287263.1	AT2G14610	ath04016:MAPK signaling pathway - plant,ath04075:Plant hormone signal transduction,ath04626:Plant-pathogen interaction,
XM_009106299.3	AT1G79040	ath00195:Photosynthesis,ath01100:Metabolic pathways,
XM_009112647.2	AT2G27240
XM_009112928.3	AT1G02950	ath00480:Glutathione metabolism,ath01100:Metabolic pathways,
XM_009134581.3	AT2G31990
XR_629717.2
XM_033289963.1	AT3G56880
XM_009145495.2	AT5G54145
XM_009139280.3	AT1G64440	ath00052:Galactose metabolism,ath00520:Amino sugar and nucleotide sugar metabolism,ath01100:Metabolic pathways,ath01250:Biosynthesis of nucleotide sugars,
XM_009129981.3	AT5G61430
XM_009142960.3	AT2G32030
XM_009118347.3	AT1G06700	ath04626:Plant-pathogen interaction,
XM_009113039.3	AT4G02440
XM_009113083.3	AT1G02390	ath00561:Glycerolipid metabolism,ath00564:Glycerophospholipid metabolism,ath01100:Metabolic pathways,ath01110:Biosynthesis of secondary metabolites,
XM_009137602.3	AT1G04330
NM_001302018.1	AT2G04880	ath04626:Plant-pathogen interaction,
XM_033273812.1	AT4G20000
XM_009124574.3	AT5G01100
XM_009136978.3	AT5G64170
XM_009132757.2	AT3G46130
XM_009111066.3	AT2G18210
XM_009141326.3	AT5G57540
XM_033276671.1	AT1G55700
XM_009150279.3	AT1G13340
XM_009140239.3	AT2G36890
XM_009129517.3	AT5G62740
XM_033282232.1	AT2G16676
XM_033286114.1	AT4G27400
XM_009131942.3	AT1G67970
XM_033285564.1	AT5G07100
XM_009153394.2	AT5G48400
XM_009131632.3	AT5G27760
XM_009123580.3	AT5G12880
XM_009146302.3	AT2G44110
XM_009131612.3	AT5G27420
XM_033273212.1	AT1G15540
XM_009132387.3	AT1G04260
XM_033280288.1	AT1G10140
XM_009133278.3	AT5G16170
XM_009136434.3	AT2G28500
XM_009115072.3	AT4G29140
XM_009137638.2	AT5G11050
XM_033291069.1	AT2G31345
XM_009114093.3	AT5G66910
XM_009112339.3	AT1G13340
XM_033292278.1	AT1G49450
XM_009122863.3	AT1G42560
XM_009111784.3	AT1G35350
XM_009134686.3	AT2G33510
XM_009123579.3	AT5G12890
XM_009130156.3	AT1G80610
XM_009112234.3	AT1G15430
XM_009103538.3	AT5G43390
XM_009111030.3	AT1G69340
XM_033288580.1	AT3G19910
XM_009129375.3	AT1G25370
XM_009151215.3	AT1G19770
XM_018657491.2	AT3G21352
XM_009110348.3	AT4G22980
XM_009143571.2	AT2G39530
XM_009147454.3	AT3G19970
XM_033282752.1	AT5G56980
XM_033286906.1	AT5G01960
XM_009114908.3	AT4G14890	ath00195:Photosynthesis,ath01100:Metabolic pathways,
XM_033279183.1	AT4G39150
XM_009146512.3	AT2G29480	ath00480:Glutathione metabolism,ath01100:Metabolic pathways,
XM_009132703.3	AT5G06610
XM_033282346.1	AT2G31510
XM_033284360.1	AT5G58320
XM_009150890.3	AT1G16980	ath00500:Starch and sucrose metabolism,ath01100:Metabolic pathways,ath01110:Biosynthesis of secondary metabolites,
XM_009145532.3	AT2G34390
XM_033286438.1
XM_009121735.3	AT5G54585
XM_009129431.3	AT4G30650
XM_009134550.3	AT2G25735
XM_009114165.3	AT5G14000
XM_009129987.3	AT1G77530
XM_018654250.2	AT5G56270	ath04626:Plant-pathogen interaction,
XM_009135632.3	AT2G28160
XM_009111264.3	AT2G33500
XM_033279449.1	AT4G14370
XM_009116805.3	AT4G20830
XM_033290861.1	AT5G40370
XM_009152529.3	AT2G17660
XM_018656909.2	AT4G05010
XM_009124144.3	AT5G64170
XM_009145800.3	AT2G31790
XM_009147564.3	AT5G47550
XM_009111869.3	AT5G37730
XM_009145531.2	AT2G34390
XM_009153958.2	AT2G03260
XM_033279522.1	AT3G61630
XM_033272624.1	AT1G51910
XM_009119146.3	AT4G39150
NM_001301950.1	AT5G07100
XM_009125162.2	AT1G12320
XM_033287709.1	AT5G42170
XM_033272176.1	AT1G76070
XM_018654363.2	AT3G23080
XM_009128380.3	AT5G60020
XM_009153523.3	AT3G29400
XM_009108847.3	AT4G26490
XM_009123170.3	AT5G67560
XM_009126647.3	AT5G50590
XM_033284201.1	AT2G46270
XM_018655373.1	AT5G55830
XM_009120804.3	AT1G06520	ath00561:Glycerolipid metabolism,ath00564:Glycerophospholipid metabolism,ath01100:Metabolic pathways,ath01110:Biosynthesis of secondary metabolites,
XM_009144679.3	AT5G28690
XM_009117520.3	AT5G66490
XM_009103157.3	AT5G65870
XM_009128660.3	AT2G17700
XM_033290315.1	AT2G35930
XM_009150872.2	AT1G16850
XM_033275802.1	AT2G19590	ath00270:Cysteine and methionine metabolism,ath01100:Metabolic pathways,ath01110:Biosynthesis of secondary metabolites,
XM_009136874.3	AT5G04870	ath04626:Plant-pathogen interaction,
XM_009111167.3	AT4G38060
XM_009135462.3	AT4G22520
XM_033288575.1	AT1G01500
XM_033285576.1	AT5G23580	ath04626:Plant-pathogen interaction,
XM_009103625.3	AT1G64260
NM_001302058.1	AT4G18170
XM_009138310.3	AT3G50760
XM_009134927.3	AT4G19690
XM_009129121.2	AT4G25710
XM_009120617.3	AT5G65230
XM_033284171.1	AT1G77885
XM_033290297.1	AT2G47950
XM_018658667.2	AT3G25620	ath02010:ABC transporters,
XM_009124057.3	AT5G06820
XM_033290766.1	AT3G11010
XM_033286125.1	AT1G03060
XM_009107817.2	AT1G74100	ath00380:Tryptophan metabolism,ath00966:Glucosinolate biosynthesis,ath01100:Metabolic pathways,ath01110:Biosynthesis of secondary metabolites,ath01210:2-Oxocarboxylic acid metabolism,
XM_009136026.3	AT4G22520
XM_009132581.3	AT5G04630	ath00073:Cutin, suberine and wax biosynthesis,
XM_009140808.3	AT5G56960
XM_009119048.3	AT4G37390	ath04075:Plant hormone signal transduction,
XM_009123150.3	AT5G17300
XM_009107417.3	AT1G69900
XM_009111041.3	AT5G37200
XM_009148220.3	AT3G13620
XM_009113136.3	AT3G58260
XM_009107718.3	AT1G73120
XM_009108499.3	AT5G08480
XM_009141220.3	AT3G25620	ath02010:ABC transporters,
XM_009119238.3	AT4G28480
XM_009113008.1	AT1G03130	ath00195:Photosynthesis,ath01100:Metabolic pathways,
XM_033283091.1	AT1G73530
XM_009137881.3	AT2G04160
XM_009141583.3	AT5G39090
XM_009143235.3	AT2G35350
XM_009115918.3	AT2G03260
XM_009136064.3	AT4G04570
XM_009150008.3	AT5G42610
XM_018653388.2	AT5G10350	ath03015:mRNA surveillance pathway,
XM_009115852.3	AT3G26040
NM_001301922.1	AT4G26640
XM_033284785.1	AT1G70420
XM_009123881.2	AT5G05220
XM_033284352.1	AT5G38210
XM_009144701.2	AT3G47540	ath00520:Amino sugar and nucleotide sugar metabolism,ath01100:Metabolic pathways,
XM_009107566.2	AT4G06746
XM_018654046.2	AT5G29000
XM_009137064.3	AT1G55290	ath00999:Biosynthesis of various plant secondary metabolites,ath01110:Biosynthesis of secondary metabolites,
XM_009127419.2	AT5G06900
XM_009152332.3	AT3G63230
XM_009133875.3	AT5G57500
XM_009138907.3	AT4G20880
XM_009135097.3	AT2G39200
XM_033287966.1	AT5G58320
XM_009135993.3	AT4G23130
XM_009114122.3	AT5G67340
NM_001301942.1	AT1G48590
XM_033284008.1	AT1G53100
XM_009118871.3	AT5G30500	ath00052:Galactose metabolism,ath01100:Metabolic pathways,
XM_033288388.1
XR_004455022.1
XM_009120168.2	AT2G28590
XM_009123181.3	AT1G32180
XM_033286625.1	AT4G25490
XM_009149875.3	AT4G24180
XM_009124425.2	AT5G04960
XM_009152502.2	AT5G04330	ath00940:Phenylpropanoid biosynthesis,ath01100:Metabolic pathways,ath01110:Biosynthesis of secondary metabolites,
XM_009146662.3	AT3G08040
XM_009147923.3	AT3G08490
XM_033280414.1	AT5G37780	ath04016:MAPK signaling pathway - plant,ath04070:Phosphatidylinositol signaling system,ath04626:Plant-pathogen interaction,
XM_033275250.1	AT2G32880
XM_033290195.1	AT2G30500
XM_009122604.3	AT2G31940
XM_009139208.3	AT4G11020
XM_009139078.3	AT4G23280
XM_009118856.3	AT1G77930
XM_018655254.2	AT2G33060
XM_009137199.3	AT5G65670	ath04075:Plant hormone signal transduction,
XM_009136464.3	AT3G02830
XM_009126412.3	AT1G61610
XM_009148324.3	AT3G12900	ath00999:Biosynthesis of various plant secondary metabolites,ath01110:Biosynthesis of secondary metabolites,
XM_009145006.3	AT2G40090
XM_009141020.3	AT5G52390
XM_009144117.3	AT2G45770	ath03060:Protein export,
XM_009118439.1	AT3G60120	ath00460:Cyanoamino acid metabolism,ath00500:Starch and sucrose metabolism,ath00999:Biosynthesis of various plant secondary metabolites,ath01100:Metabolic pathways,ath01110:Biosynthesis of secondary metabolites,
XM_009130341.3	AT4G39870
XM_009130733.3	AT5G47560
XM_009117338.3	AT1G71360
XM_009115559.3	AT1G24530
XM_033279649.1	AT3G21460
XM_009113602.2	AT5G48657
XM_009144791.2	AT2G44470	ath00460:Cyanoamino acid metabolism,ath00500:Starch and sucrose metabolism,ath00999:Biosynthesis of various plant secondary metabolites,ath01100:Metabolic pathways,ath01110:Biosynthesis of secondary metabolites,
XM_018658666.2	AT3G25620	ath02010:ABC transporters,
XM_009152352.3	AT5G10040
NM_001302022.1	AT5G61380	ath04712:Circadian rhythm - plant,
XM_009106719.3	AT1G24140
XM_009152123.3	AT5G49920
XM_009120171.3	AT1G07750
XM_033289704.1	AT2G39310
XR_004454874.1
XM_033286552.1	AT2G37440
XM_009106727.2	AT1G78360	ath00480:Glutathione metabolism,ath01100:Metabolic pathways,
XM_033292986.1	AT5G57010
XM_009103767.3	AT2G20562
XM_009151166.3	AT5G66570	ath00195:Photosynthesis,ath01100:Metabolic pathways,
XM_033286157.1	AT5G25980	ath00380:Tryptophan metabolism,ath01100:Metabolic pathways,
XM_009130205.3	AT1G33840
XM_033280882.1	AT5G44290
XM_009139657.3	AT4G30230
XM_033290583.1	AT2G41880	ath00230:Purine metabolism,ath01100:Metabolic pathways,ath01232:Nucleotide metabolism,
XM_009141361.3	AT4G13620
XM_009118562.3	AT5G07040
XM_009114740.3	AT1G71520
XM_033284897.1	AT1G77200
XM_033281092.1	AT3G53720
XM_009118652.3	AT3G62260
XM_033273024.1	AT3G48240
XM_009119910.3	AT1G11925
XM_033291851.1	AT2G31945
XM_009112607.3	AT3G05440
XM_009107853.3	AT3G29270
XM_009144488.3	AT2G41290
XM_009149136.3	AT3G02100
XM_033273745.1	AT3G29400
XM_033288985.1	AT4G26470	ath04626:Plant-pathogen interaction,
XM_009116059.3	AT5G65040
XM_033277033.1	AT4G23210
XM_009141394.3	AT3G27400	ath00040:Pentose and glucuronate interconversions,ath01100:Metabolic pathways,
XM_009103851.3	AT3G03990
XM_009153174.3	AT4G08290
XM_033288171.1	AT1G31540
XM_009127420.2	AT5G06905
XM_009114815.2	AT3G44100
XM_033291356.1	AT1G12610
XM_009150323.3	AT1G12740
XM_009120137.2	AT2G27820	ath00400:Phenylalanine, tyrosine and tryptophan biosynthesis,ath01100:Metabolic pathways,ath01110:Biosynthesis of secondary metabolites,ath01230:Biosynthesis of amino acids,
XR_004458599.1
XM_033285575.1	AT1G50700	ath04626:Plant-pathogen interaction,
XM_009118545.3	AT3G61280
XM_009147509.3	AT1G50110	ath00270:Cysteine and methionine metabolism,ath00280:Valine, leucine and isoleucine degradation,ath00290:Valine, leucine and isoleucine biosynthesis,ath00770:Pantothenate and CoA biosynthesis,ath00966:Glucosinolate biosynthesis,ath01100:Metabolic pathways,ath01110:Biosynthesis of secondary metabolites,ath01210:2-Oxocarboxylic acid metabolism,ath01230:Biosynthesis of amino acids,ath01240:Biosynthe…
XM_033285492.1	AT5G46900
XM_033282580.1	AT2G31690
XM_009139799.3	AT3G63080	ath00480:Glutathione metabolism,ath01100:Metabolic pathways,
XM_009113589.3	AT5G48400
XM_033274438.1	AT5G53120	ath00270:Cysteine and methionine metabolism,ath00330:Arginine and proline metabolism,ath00480:Glutathione metabolism,ath01100:Metabolic pathways,
XM_033281901.1	AT5G04470
XM_033274903.1	AT2G28640
XM_009115094.3	AT4G34380
XM_009128343.3	AT2G37170
XM_009105678.2	AT1G10810
XM_033284218.1	AT3G06130
XM_033292484.1	AT5G52020
XM_009104255.3	AT3G47790
XM_009135832.2	AT4G26200	ath00270:Cysteine and methionine metabolism,ath01100:Metabolic pathways,ath01110:Biosynthesis of secondary metabolites,
XM_009135855.3	AT4G08555
XM_009136783.2	AT3G10040
XM_033286057.1	AT4G28140
XM_009150822.3	AT1G79410
NM_001302056.1	AT1G44170	ath00010:Glycolysis / Gluconeogenesis,ath00053:Ascorbate and aldarate metabolism,ath00071:Fatty acid degradation,ath00280:Valine, leucine and isoleucine degradation,ath00310:Lysine degradation,ath00330:Arginine and proline metabolism,ath00340:Histidine metabolism,ath00380:Tryptophan metabolism,ath00410:beta-Alanine metabolism,ath00561:Glycerolipid metabolism,ath00620:Pyruvate metabolism,ath00770:…
XM_009120527.3	AT4G01960
XM_009109047.3	AT2G15830
XM_009120882.2	AT2G43890	ath00040:Pentose and glucuronate interconversions,ath01100:Metabolic pathways,
XM_009129520.3	AT1G78370	ath00480:Glutathione metabolism,ath01100:Metabolic pathways,
XM_009124077.3	AT5G10510
XM_009130265.2	AT4G01450
XM_009132358.2	AT2G02650
XM_009105127.2	AT3G57620
XM_009130462.2	AT1G32950
XM_033291040.1	AT2G40180
XM_009139076.3	AT4G23190
XM_009123192.2	AT1G09400	ath00592:alpha-Linolenic acid metabolism,ath01100:Metabolic pathways,ath01110:Biosynthesis of secondary metabolites,
XM_009105407.3	AT4G21000	ath00910:Nitrogen metabolism,ath01100:Metabolic pathways,
XM_033287602.1	AT2G06050	ath00592:alpha-Linolenic acid metabolism,ath01100:Metabolic pathways,ath01110:Biosynthesis of secondary metabolites,
XM_018653449.2	AT4G18280
XM_009138218.2	AT5G61380	ath04712:Circadian rhythm - plant,
XM_009134551.3	AT5G18360
XM_009127394.2	AT5G06300
XR_004455555.1
XM_009141868.3	AT5G41750
XM_009108078.3	AT1G31040
XM_009145670.3	AT2G32930
XM_009122916.3	AT2G17680
XM_009137410.2	AT3G19970
XM_009110540.3	AT4G10270
XM_018652716.2	AT2G19410
XM_009129061.3	AT5G51460	ath00500:Starch and sucrose metabolism,ath01100:Metabolic pathways,ath01110:Biosynthesis of secondary metabolites,
XM_033276955.1	AT2G24100
XM_033291864.1	AT3G08040
XM_009119282.3	AT5G05380
XM_018652487.2	AT4G23180
XM_009132836.3	AT5G08560
XM_009116020.3	AT5G47560
XM_009118484.3	AT1G02070
XM_009146396.3	AT1G09570	ath04712:Circadian rhythm - plant,
XM_009134330.3	AT4G19170	ath00906:Carotenoid biosynthesis,ath01100:Metabolic pathways,ath01110:Biosynthesis of secondary metabolites,
XM_009108756.3	AT5G51890	ath00940:Phenylpropanoid biosynthesis,ath01100:Metabolic pathways,ath01110:Biosynthesis of secondary metabolites,
XM_009136658.2	AT4G05000	ath04144:Endocytosis,
NM_001302003.1	AT5G22300	ath00460:Cyanoamino acid metabolism,ath01100:Metabolic pathways,ath01110:Biosynthesis of secondary metabolites,
XM_009107698.3	AT5G57070
XM_009127321.3	AT5G04550
XM_009134202.3	AT5G54170
XM_009122400.3	AT1G66550
XM_033285589.1	AT3G27880
XM_009107127.3	AT1G68290
XM_009115459.3	AT1G28070
XM_009116554.3	AT4G10270
XM_009143344.3	AT2G36420
XM_009131555.3	AT5G13080
XM_009151149.3	AT1G28370
XM_009142757.2	AT1G59700	ath00480:Glutathione metabolism,ath01100:Metabolic pathways,
XM_009123459.3	AT5G14020
XM_033288341.1	AT2G04515
XM_009127139.3	AT4G18170
XM_009134589.3	AT4G19460
XM_018658984.2	AT2G29170
XM_009132554.3	AT3G61950
XM_009105614.3	AT5G11950
XM_009105854.2	AT3G58060
XM_009136005.3	AT4G12030
XM_009153732.3	AT1G51540
XM_033274536.1	AT3G27490
XM_009114334.3	AT2G19130
XM_033287250.1	AT4G01930
XM_009148831.3	AT5G48750
XM_033278579.1	AT3G30739
XM_009107131.3	AT1G55340
XM_009143553.2	AT3G55150
XM_009136438.3	AT3G02580	ath00100:Steroid biosynthesis,ath01100:Metabolic pathways,ath01110:Biosynthesis of secondary metabolites,
XM_009113290.3	AT2G40340
XM_033276411.1	AT1G58520
XM_009132474.3	AT1G61930
XM_009121565.3	AT5G52790
XM_009103483.3	AT5G44190
XM_009122918.3	AT5G46590
XM_009110054.3	AT4G17230
XM_009127509.2	AT1G55260
XM_009117165.3	AT4G21080
XM_009105074.3	AT1G01080
XM_009140601.3	AT1G22480
XM_009145478.2	AT1G30850
XM_009143800.3	AT2G42250
XM_009150640.3	AT1G15010
XR_633153.3
XM_009133643.3	AT5G22790
XM_009119976.3	AT2G47770
XM_009147540.3	AT3G19430
XM_009145587.2	AT2G40340
XM_009150586.3	AT1G14550	ath00940:Phenylpropanoid biosynthesis,ath01100:Metabolic pathways,ath01110:Biosynthesis of secondary metabolites,
XM_033276318.1	AT5G15670
XM_009138376.3	AT5G57170	ath00350:Tyrosine metabolism,ath00360:Phenylalanine metabolism,ath01100:Metabolic pathways,
XM_009150978.3	AT1G17710	ath00750:Vitamin B6 metabolism,ath01100:Metabolic pathways,ath01240:Biosynthesis of cofactors,
XM_033286369.1	AT5G57150
XM_009139629.3	AT5G57123
XM_009142645.3	AT2G28315
XM_009140670.3	AT1G06700	ath04626:Plant-pathogen interaction,
XM_009104545.3	AT1G44090	ath00904:Diterpenoid biosynthesis,ath01100:Metabolic pathways,ath01110:Biosynthesis of secondary metabolites,
XM_009115968.3	AT1G65960	ath00250:Alanine, aspartate and glutamate metabolism,ath00410:beta-Alanine metabolism,ath00430:Taurine and hypotaurine metabolism,ath00650:Butanoate metabolism,ath01100:Metabolic pathways,ath01110:Biosynthesis of secondary metabolites,
XM_033282983.1	AT2G31335
XM_033277034.1	AT4G23180
XM_033286868.1	AT3G20340
XM_009129579.2	AT4G22758
XM_033277893.1	AT1G13340
XM_018656074.2	AT5G43068
XM_009150278.3	AT1G13340
XM_009109887.3	AT1G31130
XM_033276887.1	AT1G47395
XM_009121886.3	AT1G78070
XM_009128335.3	AT5G60760
XM_009114290.3	AT3G18710
XM_033287166.1	AT5G17690
XM_009123784.3	AT2G20835
XM_033272490.1	AT1G53080
XM_033272446.1	AT5G46295
NM_001301903.1	AT5G07100
XM_009152356.3	AT5G65210	ath04075:Plant hormone signal transduction,
XM_018654999.2	AT1G12760
XM_009140806.3	AT2G41240
XM_009139335.2	AT3G61510	ath00270:Cysteine and methionine metabolism,ath01100:Metabolic pathways,ath01110:Biosynthesis of secondary metabolites,ath04016:MAPK signaling pathway - plant,
XM_009105102.3	AT5G39270
XM_033283748.1	AT5G04950	ath00270:Cysteine and methionine metabolism,ath00999:Biosynthesis of various plant secondary metabolites,ath01100:Metabolic pathways,ath01110:Biosynthesis of secondary metabolites,
XM_009109632.2	AT4G16000
XM_009108399.3	AT2G21820
XM_009105472.3	AT2G28880	ath00790:Folate biosynthesis,ath01240:Biosynthesis of cofactors,
XM_009146101.3	AT3G43720
XM_033286227.1	AT1G56220
XM_033290682.1	AT2G40740
XM_009106224.3	AT5G25210
XM_009153229.3	AT1G33670
XM_009134784.3	AT2G35658
XM_009153721.3	AT5G40700
XM_009117231.3	AT3G15518
XM_033279041.1	AT1G75390
XM_009135825.3	AT4G20880
XM_009153438.2	AT5G48850
XM_009141257.3	AT1G54500
XM_018657485.2	AT3G24050
XM_009114090.3	AT5G66890
XM_009139164.3	AT4G24040	ath00500:Starch and sucrose metabolism,ath01100:Metabolic pathways,ath01110:Biosynthesis of secondary metabolites,
XM_033275053.1	AT2G01080
XM_009129663.3	AT5G14345
XM_033275664.1	AT1G22230
XM_033282797.1	AT5G54480
XM_033292114.1	AT5G66430
XM_009112758.3	AT1G06100
XM_009149744.3	AT1G65490
XM_009148371.3	AT5G06980
XM_009151635.3	AT4G10270
XM_009142418.3	AT4G24430
XR_004455010.1
XM_009123941.3	AT5G05860	ath00908:Zeatin biosynthesis,ath01110:Biosynthesis of secondary metabolites,
XM_009124103.3	AT5G61810
XM_009114185.3	AT5G65980
XM_018659318.2	AT2G45260
XM_009144331.3	AT1G05870
XM_009125483.2	AT4G18205
XM_033279708.1	AT1G14540	ath00940:Phenylpropanoid biosynthesis,ath01100:Metabolic pathways,ath01110:Biosynthesis of secondary metabolites,
XM_033287889.1	AT5G66810
XM_009133548.3	AT5G54000
XM_009114885.3	AT1G61380
XM_009118554.2	AT3G61390
XM_009151734.3	AT1G52560	ath04141:Protein processing in endoplasmic reticulum,
XM_009128291.3	AT1G34180
XM_033276704.1	AT1G50640
XM_009129990.3	AT2G17700
XR_004456195.1
XM_009150060.3	AT5G64460
XM_009149412.3	AT1G52800
XM_009126305.3	AT3G20380
XM_033277208.1	AT4G31060
XM_033277268.1	AT3G53250	ath04075:Plant hormone signal transduction,
XM_009113297.2	AT5G11020
XM_009107447.2	AT1G70260
XM_009113646.3	AT4G00850
XM_009125401.3	AT1G68070
XM_033289908.1	AT5G04230	ath00360:Phenylalanine metabolism,ath00940:Phenylpropanoid biosynthesis,ath01100:Metabolic pathways,ath01110:Biosynthesis of secondary metabolites,
XM_009117931.3	AT3G54870
XM_009104544.3	AT1G30040	ath00904:Diterpenoid biosynthesis,ath01110:Biosynthesis of secondary metabolites,
XM_009111696.3	AT3G21060
XM_009140790.3	AT3G49220
XM_009137349.3	AT3G58720
XM_009145141.3	AT2G38465
XM_009118928.3	AT1G19120	ath03018:RNA degradation,
XM_009149072.3	AT5G16480
XM_009110755.3	AT4G30140
XM_009144264.3	AT3G49220
XM_033288852.1	AT1G66570
XM_018657470.2	AT5G10650
XM_009105686.3	AT4G13420
XM_009110514.3	AT3G04700
XM_018655683.2	AT1G04790
XM_033286920.1	AT5G10430
XM_009147978.3	AT1G52770
XM_018657716.2	AT5G05190
XM_009115087.3	AT1G58070
XM_009133597.3	AT2G23340
XM_033279862.1	AT5G23630
XM_009131648.2	AT5G26920
XM_033272471.1	AT3G14260
XM_009141237.3	AT3G52060
XM_009127560.3	AT5G11540	ath00053:Ascorbate and aldarate metabolism,ath01100:Metabolic pathways,ath01240:Biosynthesis of cofactors,
XM_009127350.2	AT5G05340	ath00940:Phenylpropanoid biosynthesis,ath01100:Metabolic pathways,ath01110:Biosynthesis of secondary metabolites,
XM_009111153.3	AT4G37900
XM_009126966.3	AT1G09080	ath03060:Protein export,ath04141:Protein processing in endoplasmic reticulum,
XM_009151661.3	AT5G21274	ath04016:MAPK signaling pathway - plant,ath04070:Phosphatidylinositol signaling system,ath04626:Plant-pathogen interaction,
XM_009126437.3	AT3G12900	ath00999:Biosynthesis of various plant secondary metabolites,ath01110:Biosynthesis of secondary metabolites,
XR_004454873.1
XM_033279001.1	AT5G48400
XM_009129578.3	AT1G70760
XM_009117012.2	AT2G42760
XM_009127313.3	AT2G41360
XM_009120040.3	AT3G12250	ath04075:Plant hormone signal transduction,
XM_009111903.3	AT1G77920	ath04075:Plant hormone signal transduction,
XM_033277218.1	AT1G15360
XM_009120304.3	AT3G50260
XM_009149325.3	AT1G72340
XM_009106367.3	AT4G05010
XR_004450819.1
XM_033274145.1	AT3G44340	ath04141:Protein processing in endoplasmic reticulum,
XM_009122788.3	AT5G17970
XM_009152228.3	AT5G17260
XM_033284515.1	AT5G27360
XR_001958439.2
XR_004456032.1
XM_009123886.3	AT3G56360
XM_009123642.3	AT1G53540	ath04141:Protein processing in endoplasmic reticulum,
XR_004449565.1
XM_009113302.2	AT5G13140
XM_018659385.2	AT2G29550	ath04145:Phagosome,ath04814:Motor proteins,
XM_009119128.2	AT2G21660
XM_009142807.3	AT2G23690
XM_033288017.1	AT3G21110	ath00230:Purine metabolism,ath01100:Metabolic pathways,ath01110:Biosynthesis of secondary metabolites,
XM_009134129.3	AT5G55530
XM_009136708.3	AT3G07255
XM_033285016.1	AT1G49120
XM_009153869.3	AT2G39705
XM_009116557.3	AT4G33560
XM_009116558.3	AT4G33560
XM_033288243.1	AT4G13390
XR_004458050.1
XM_009115798.3	AT5G42710
XM_009128998.3	AT5G52300
XM_009134267.3	AT3G20180
XM_009122408.3	AT5G22460
XM_009132311.3	AT5G66650
XM_033275413.1	AT1G68500
XM_033273022.1
XM_009128781.3	AT4G26850	ath00053:Ascorbate and aldarate metabolism,ath01100:Metabolic pathways,ath01110:Biosynthesis of secondary metabolites,ath01240:Biosynthesis of cofactors,
XM_009126036.3	AT3G20180
XM_033292557.1	AT2G40530
XM_009138562.3	AT4G16820
XM_009133836.3	AT5G58070
XR_004453413.1
XM_033292118.1	AT3G55150
XM_009139613.3	AT2G25150
XM_009118335.3	AT3G14850
XM_009105643.3	AT3G54000
XM_009104345.2	AT5G04150
XM_033273033.1	AT2G44880
XM_033285722.1	AT5G46900
XM_009138882.2	AT4G19680
XM_009144485.3	AT5G51790
XM_009137283.3	AT3G17470	ath00230:Purine metabolism,ath01100:Metabolic pathways,
XM_009108704.2	AT3G14225
XM_009149699.3	AT4G37390	ath04075:Plant hormone signal transduction,
XM_009114075.3	AT5G66675
XM_009139110.3	AT2G23270
XM_033272956.1	AT3G49720
XM_009115687.3	AT1G48330
XM_009124561.3	AT2G37750
XM_018657598.2	AT3G13433
XM_009110749.3	AT4G30210
XM_009115130.3	AT1G02460
XM_009153787.3	AT1G42970	ath00710:Carbon fixation in photosynthetic organisms,ath01100:Metabolic pathways,ath01200:Carbon metabolism,
XM_033284497.1	AT5G25980	ath00380:Tryptophan metabolism,ath01100:Metabolic pathways,
XM_009129338.3	AT1G67920
XM_009141026.3	AT3G54000
XM_033275125.1	AT1G26570	ath00040:Pentose and glucuronate interconversions,ath00053:Ascorbate and aldarate metabolism,ath00520:Amino sugar and nucleotide sugar metabolism,ath01100:Metabolic pathways,ath01240:Biosynthesis of cofactors,ath01250:Biosynthesis of nucleotide sugars,
XM_009143308.3	AT5G58360
XM_009122739.3	AT3G04090
XM_033290645.1	AT3G55780
XM_009113334.3	AT2G05070	ath00196:Photosynthesis - antenna proteins,ath01100:Metabolic pathways,
XM_033280533.1	AT2G02950
XM_009113507.3	AT3G05290
XM_009143728.2	AT2G46510
XM_033290131.1	AT2G37440
XM_009107791.3	AT4G23240
XM_033273026.1	AT3G52150	ath03015:mRNA surveillance pathway,ath03018:RNA degradation,
XM_009151155.3	AT4G36860
XM_009105371.3	AT2G36410
XM_033289530.1	AT4G37290
XM_009139412.3	AT5G54190	ath00860:Porphyrin metabolism,ath01100:Metabolic pathways,ath01110:Biosynthesis of secondary metabolites,
XM_033279073.1	AT4G00630
XM_018657267.2	AT1G51300
XM_009135230.3	AT2G41290
XM_033280152.1	AT3G57440
XM_009145648.3	AT1G32180
XM_018653799.2	AT4G35600
XM_033282469.1	AT4G15670
XM_033276088.1	AT3G54500
XM_033281000.1	AT4G04630
XM_033283890.1	AT5G54960	ath00010:Glycolysis / Gluconeogenesis,ath01100:Metabolic pathways,ath01110:Biosynthesis of secondary metabolites,
XM_033287130.1	AT1G71450
XM_033286045.1	ATMG00300
XM_018658878.2	AT5G65940	ath00280:Valine, leucine and isoleucine degradation,ath00410:beta-Alanine metabolism,ath00640:Propanoate metabolism,ath01100:Metabolic pathways,ath01200:Carbon metabolism,
XM_033277476.1	AT1G51490	ath00380:Tryptophan metabolism,ath01100:Metabolic pathways,
XM_009153184.3	AT1G32470	ath00260:Glycine, serine and threonine metabolism,ath00630:Glyoxylate and dicarboxylate metabolism,ath00785:Lipoic acid metabolism,ath01100:Metabolic pathways,ath01110:Biosynthesis of secondary metabolites,ath01200:Carbon metabolism,
XR_631563.3
XM_033279207.1	AT5G26920
XM_009103202.3	AT4G17660
XM_009122866.3	AT1G49200
XM_009152542.3	AT5G05280
XM_033291853.1	AT3G61160
XM_009108771.2	AT3G46490
XM_009125446.3	AT5G42700
XM_009110126.3	AT4G18596
XM_009137047.3	AT4G10130
XM_009144066.3	AT2G45050
XM_033282248.1	AT5G60250
XM_033288441.1	AT1G05800
XM_009129499.3	AT5G15210
XM_009149208.3	AT1G56060
XM_009129735.3	AT1G73330
XM_009140622.2	AT3G60120	ath00460:Cyanoamino acid metabolism,ath00500:Starch and sucrose metabolism,ath00999:Biosynthesis of various plant secondary metabolites,ath01100:Metabolic pathways,ath01110:Biosynthesis of secondary metabolites,
XM_009123196.3	AT3G51910
XM_009139550.3	AT2G18760	ath03420:Nucleotide excision repair,
XR_004452913.1
XM_033278710.1	AT2G17190	ath04141:Protein processing in endoplasmic reticulum,
XM_009114168.3	AT2G17190	ath04141:Protein processing in endoplasmic reticulum,
XM_009107192.3	AT1G68910
XM_033273843.1	AT3G49760
XM_018656810.2	AT1G56145
XM_033279750.1	AT4G28150
XM_009146021.3	AT2G30930
XM_018655961.2	AT2G33230	ath00380:Tryptophan metabolism,ath01100:Metabolic pathways,
XM_009134362.3	AT1G52560	ath04141:Protein processing in endoplasmic reticulum,
XM_009151344.3	AT5G35480
XM_009119455.1	AT3G43430
XM_009120782.3	AT2G30570	ath00195:Photosynthesis,ath01100:Metabolic pathways,
XM_009141656.3	AT1G45403
XM_009113474.3	AT5G26910
XM_009142857.2	AT2G30840
XM_009113880.3	AT5G64330
XR_628666.2
XM_009111409.3	AT4G18970
XM_009131491.3	AT5G13930	ath00941:Flavonoid biosynthesis,ath00960:Tropane, piperidine and pyridine alkaloid biosynthesis,ath01100:Metabolic pathways,ath01110:Biosynthesis of secondary metabolites,ath04712:Circadian rhythm - plant,
XM_009129581.3	AT5G23030
XM_009111443.3	AT1G28960
XM_033274515.1	AT5G40640
XM_033284420.1	AT2G42270	ath03040:Spliceosome,
XM_009150891.3	AT4G25300
XM_009145922.3	AT4G28085
XM_033290574.1	AT5G43290
XM_009122909.3	AT2G17150
XM_009138943.3	AT4G21440
XM_009145171.3	AT2G38150	ath00601:Glycosphingolipid biosynthesis - lacto and neolacto series,ath00603:Glycosphingolipid biosynthesis - globo and isoglobo series,ath01100:Metabolic pathways,
XM_009137004.3	AT5G59780
XM_009106408.3	AT3G10040
XM_009111206.3	AT4G39680	ath03013:Nucleocytoplasmic transport,ath03015:mRNA surveillance pathway,ath03040:Spliceosome,
XM_009148635.3	AT3G09930
XM_033287787.1	AT5G43340
XM_009142540.3	AT3G57010
XM_009114128.3	AT5G67370
XM_009112794.3	AT2G43890	ath00040:Pentose and glucuronate interconversions,ath01100:Metabolic pathways,
XM_033275713.1	AT2G25160
XM_009128971.3	AT5G52730
XM_009110743.3	AT2G14620
XM_009142859.3	AT2G30840
XM_009130680.3	AT4G04540
XM_009114674.3	AT5G52430
XM_009147334.2	AT3G20810
XM_009140810.2	AT3G56970
XM_009114124.3	AT5G67350
XM_009145750.3	AT4G27810
XM_009109562.3	AT5G25980	ath00380:Tryptophan metabolism,ath01100:Metabolic pathways,
XM_033282038.1	AT1G52190
XM_009126286.3	AT3G24790
XM_009120526.3	AT1G23170
XM_009142051.3	AT2G41060	ath03040:Spliceosome,
XM_009129214.3	AT1G66070
XM_009115524.3	AT5G18830
XM_033281774.1	AT4G34710	ath00330:Arginine and proline metabolism,ath01100:Metabolic pathways,ath01110:Biosynthesis of secondary metabolites,
XM_009124399.3	AT5G04000
XR_004448395.1
XM_018655204.2	AT3G26855
XM_009103343.3	AT5G45520
XM_009132789.3	AT5G08130
XM_009122848.3	AT3G48450
XM_009138772.2	AT3G57580
XM_009110891.3	AT4G15080
XM_009149438.3	AT2G44490	ath00460:Cyanoamino acid metabolism,ath00500:Starch and sucrose metabolism,ath00999:Biosynthesis of various plant secondary metabolites,ath01100:Metabolic pathways,ath01110:Biosynthesis of secondary metabolites,
XM_009113577.3	AT2G04890
XM_009109064.3	AT3G58720
XM_009109066.3	AT3G13430
XM_009145953.3	AT2G31480
XM_033276909.1	AT2G24600
XM_009119508.3	AT1G16560
XM_033286808.1	AT1G51340
XM_009150859.3	AT3G55050
XM_018654554.2	AT5G46510
XM_009149482.3	AT1G51820
XM_009140497.3	AT1G74110
XM_009129682.3	AT1G72390
XM_018659375.2	AT4G21070	ath03440:Homologous recombination,
XM_033281714.1	AT1G32870
XM_033274710.1	AT3G44290
XM_009150937.3	AT1G72420
XM_009107092.3	AT1G24600
XM_033284864.1	AT5G61160	ath00330:Arginine and proline metabolism,ath00999:Biosynthesis of various plant secondary metabolites,ath01100:Metabolic pathways,ath01110:Biosynthesis of secondary metabolites,
XM_009133200.3	AT5G15190
XM_033280170.1	AT3G46170
XM_033291939.1	AT4G04710	ath04626:Plant-pathogen interaction,
XM_009141782.3	AT2G17660
XM_033290582.1	AT2G41880	ath00230:Purine metabolism,ath01100:Metabolic pathways,ath01232:Nucleotide metabolism,
XM_009105950.3	AT4G14890	ath00195:Photosynthesis,ath01100:Metabolic pathways,
XM_009110797.3	AT5G24770	ath04016:MAPK signaling pathway - plant,
XM_009113567.3	AT5G47850
XM_009104401.3	AT5G61600
XM_009150192.3	AT4G14650
XM_009109760.3	AT1G65240
XM_009144017.2	AT2G44490	ath00460:Cyanoamino acid metabolism,ath00500:Starch and sucrose metabolism,ath00999:Biosynthesis of various plant secondary metabolites,ath01100:Metabolic pathways,ath01110:Biosynthesis of secondary metabolites,
XM_009122282.3	AT5G60120
XM_009150066.3	AT5G65210	ath04075:Plant hormone signal transduction,
XR_004455742.1
XM_009149200.3	AT1G67800
XM_009153806.3	AT1G67850
XM_033287641.1	AT4G33680	ath00300:Lysine biosynthesis,ath01100:Metabolic pathways,ath01110:Biosynthesis of secondary metabolites,ath01230:Biosynthesis of amino acids,
XM_009105248.3	AT2G44910
XM_009144922.2	AT2G45760
XM_009128359.3	AT5G60410
XM_009118010.3	AT4G12050
XM_009131371.3	AT3G19930
XM_009106604.2	AT1G72540
XM_009151179.3	AT1G19400
XM_009152241.3	AT5G64170
XM_033275854.1	AT2G27500
XM_009117245.3	AT5G52040	ath03040:Spliceosome,
XM_009122718.3	AT3G29190
XM_009129246.3	AT1G66880
XM_033277782.1
XM_009130486.3	AT4G29440
XM_009137186.3	AT3G15260
XM_033287387.1	AT1G09070
XM_009119556.3	AT1G80610
XM_009138659.3	AT5G46370
XM_009134162.1	AT5G55050
XM_009141567.2	AT5G38990
XM_009128334.3	AT5G60780	ath00910:Nitrogen metabolism,
XM_009110810.3	AT2G21210	ath04075:Plant hormone signal transduction,
XM_009129796.3	AT5G62470
XM_009108697.3	AT4G27670	ath04141:Protein processing in endoplasmic reticulum,
XM_009131868.3	AT5G23340
XM_009128452.3	AT5G57685
XM_009123226.3	AT1G48470	ath00220:Arginine biosynthesis,ath00250:Alanine, aspartate and glutamate metabolism,ath00630:Glyoxylate and dicarboxylate metabolism,ath00910:Nitrogen metabolism,ath01100:Metabolic pathways,ath01230:Biosynthesis of amino acids,
XM_009109874.3	AT1G72360
XM_009151930.3	AT3G48740
XM_033275485.1	AT1G18900
XM_009105473.3	AT2G28880	ath00790:Folate biosynthesis,ath01240:Biosynthesis of cofactors,
XM_009110839.3	AT5G22290
XM_033273778.1	AT1G50600
XR_004451127.1
XM_033279921.1	AT2G24520	ath00190:Oxidative phosphorylation,ath01100:Metabolic pathways,ath04075:Plant hormone signal transduction,
XR_004452398.1
XM_033282228.1	AT1G01060	ath04712:Circadian rhythm - plant,
XM_033282200.1	AT5G17900
XM_033282680.1	AT5G45230
XM_033277920.1	AT5G36300
XM_033272938.1	AT2G02320
XM_009128995.2	AT5G52400
XM_018659723.2	AT5G48385
XM_009150964.2	AT3G51270	ath03008:Ribosome biogenesis in eukaryotes,
XM_018653828.2	AT5G62620
XM_009122327.3	AT5G60410
XM_009120535.3	AT1G02270
NM_001301889.1	AT5G59720	ath04141:Protein processing in endoplasmic reticulum,
XM_033287480.1	AT4G37710
XM_009142835.2	AT2G30600
XM_009112646.3	AT2G27240
XM_009106667.3	AT1G71400
XM_009109067.3	AT2G17730
XM_009105124.3	AT1G19960
XM_033286507.1	AT4G34640	ath00100:Steroid biosynthesis,ath00909:Sesquiterpenoid and triterpenoid biosynthesis,ath01100:Metabolic pathways,ath01110:Biosynthesis of secondary metabolites,
XM_033282930.1	AT1G31150
XM_009150063.3	AT1G58280
XM_009117441.3	AT4G27220
XM_009143265.3	AT2G35730
XM_033286130.1	AT4G00240	ath00564:Glycerophospholipid metabolism,ath00565:Ether lipid metabolism,ath01100:Metabolic pathways,ath01110:Biosynthesis of secondary metabolites,ath04144:Endocytosis,
XM_009122034.3	AT5G57655	ath00040:Pentose and glucuronate interconversions,ath00051:Fructose and mannose metabolism,ath01100:Metabolic pathways,
XM_033276731.1	AT2G34910
XM_009112668.3	AT2G34060	ath00940:Phenylpropanoid biosynthesis,ath01100:Metabolic pathways,ath01110:Biosynthesis of secondary metabolites,
XM_009151412.3	AT1G77060
XM_009138058.3	AT2G16400
XM_009106709.3	AT1G70230
XM_009131469.3	AT5G48250
XM_009144924.2	AT3G61190
XM_009151521.3	AT3G49070
XM_033287910.1	AT1G79990
XM_009116120.3	AT1G02816
XM_009132631.2	AT3G17070	ath00940:Phenylpropanoid biosynthesis,ath01100:Metabolic pathways,ath01110:Biosynthesis of secondary metabolites,
XM_009144730.3	AT1G05650	ath00040:Pentose and glucuronate interconversions,ath01100:Metabolic pathways,
XM_009112004.3	AT3G57620
XM_009153823.3	AT3G26830	ath04016:MAPK signaling pathway - plant,
XM_009108238.3	AT1G72950
XR_004451046.1
XM_009129563.3
XM_009118407.3	AT2G43870	ath00040:Pentose and glucuronate interconversions,ath01100:Metabolic pathways,
XM_009151450.3	AT1G21760
XM_033274919.1	AT2G18140	ath00940:Phenylpropanoid biosynthesis,ath01100:Metabolic pathways,ath01110:Biosynthesis of secondary metabolites,
XM_009125647.3	AT5G43340
XM_009115201.2	AT3G18200
XM_033281110.1	AT3G53150
XM_009113289.2	AT1G01580
XM_009104597.3	AT1G44100
XM_033281418.1	AT4G27270	ath00130:Ubiquinone and other terpenoid-quinone biosynthesis,ath01100:Metabolic pathways,ath01110:Biosynthesis of secondary metabolites,ath01240:Biosynthesis of cofactors,
XM_009122454.3	AT2G40340
XM_009137400.3	AT3G19710	ath00966:Glucosinolate biosynthesis,ath01110:Biosynthesis of secondary metabolites,ath01210:2-Oxocarboxylic acid metabolism,
XM_009135318.3	AT3G48280
XM_009136080.3	AT3G07600
XM_033280268.1	AT5G43340
XM_018654169.2	AT5G17880
XM_009150267.3	AT1G11790	ath00400:Phenylalanine, tyrosine and tryptophan biosynthesis,ath01100:Metabolic pathways,ath01110:Biosynthesis of secondary metabolites,ath01230:Biosynthesis of amino acids,
XM_009125563.3	AT3G08870
XR_004449595.1
XM_009128332.3	AT5G50740
XM_009144948.3	AT3G61430
XM_009152003.3	AT4G35280
XM_009127886.3	AT1G75270	ath00053:Ascorbate and aldarate metabolism,ath00480:Glutathione metabolism,ath01100:Metabolic pathways,
XM_009133153.3	AT3G51780
XR_004457822.1
XM_033278918.1	AT5G43880
XM_009148549.3	AT1G69240
XM_009133356.3	AT5G17650
XM_009138268.2	AT3G61510	ath00270:Cysteine and methionine metabolism,ath01100:Metabolic pathways,ath01110:Biosynthesis of secondary metabolites,ath04016:MAPK signaling pathway - plant,
XM_033286022.1	AT5G18640
XM_033279430.1	AT2G16870
XM_009148606.3	AT3G10915
XM_009113377.3	AT4G34560
XM_009110329.2	AT4G22640
XM_009146385.2	AT5G24230
XM_033283939.1	AT2G03240
XM_009148422.3	AT3G11930
XM_009133449.3	AT4G13965
XM_009150892.3	AT2G47010
XM_009134812.3	AT4G36720
XM_009136918.3	AT5G04380
XM_009134759.3	AT1G30850
XM_009134849.3	AT3G53160	ath00908:Zeatin biosynthesis,ath01110:Biosynthesis of secondary metabolites,
XR_004457213.1
XM_009147391.3	AT1G65050
XR_004458082.1
XM_009137226.2	AT3G11780
XM_009147217.3	AT3G21670
XM_009141524.2	AT3G50270
XM_033282523.1	AT1G02120
XR_004455142.1
XM_009146371.2	AT4G17260	ath00010:Glycolysis / Gluconeogenesis,ath00270:Cysteine and methionine metabolism,ath00620:Pyruvate metabolism,ath00640:Propanoate metabolism,ath01100:Metabolic pathways,ath01110:Biosynthesis of secondary metabolites,
XM_033275857.1	AT3G20820
XM_033286852.1	AT4G20320	ath00240:Pyrimidine metabolism,ath01100:Metabolic pathways,ath01232:Nucleotide metabolism,ath01240:Biosynthesis of cofactors,
XM_009133889.3	AT5G57280
XM_033279919.1	AT2G07560	ath00190:Oxidative phosphorylation,ath01100:Metabolic pathways,ath04075:Plant hormone signal transduction,
XM_033287096.1	AT4G26030
XM_009124049.3	AT5G06820
XM_009127928.3	AT5G17300
XM_009121275.3	AT5G54190	ath00860:Porphyrin metabolism,ath01100:Metabolic pathways,ath01110:Biosynthesis of secondary metabolites,
XM_009136227.3	AT4G01670
XM_018657219.2	AT5G65140	ath00500:Starch and sucrose metabolism,ath01100:Metabolic pathways,ath01110:Biosynthesis of secondary metabolites,
XM_033282555.1	AT5G06980
XM_033277219.1	AT5G11590
XM_033285349.1	AT5G59090
XM_009132515.3	AT3G46830	ath04144:Endocytosis,
XM_009120131.3	AT4G03100
XM_033272679.1	AT2G27240
XM_009110947.3	AT4G00350
XM_009112945.2	AT3G47550
XM_009127155.3	AT5G01550
XM_009140846.3	AT1G24577
XM_009111010.3	AT1G71000
XM_009119595.3	AT1G15150
XM_009153079.3	AT2G27550
XM_009128825.3	AT5G54690
XM_033292563.1	AT2G37290
XM_009146453.3	AT3G43720
XM_009115437.3	AT1G28260
XM_009126840.3	AT5G38600
XM_009123089.3	AT5G22550
XM_009108298.3	AT1G78390	ath00906:Carotenoid biosynthesis,ath01100:Metabolic pathways,ath01110:Biosynthesis of secondary metabolites,
XM_033273115.1	AT1G14510
XM_009138909.2	AT1G80840
XM_009129899.3	AT3G16910	ath00010:Glycolysis / Gluconeogenesis,ath00620:Pyruvate metabolism,ath00630:Glyoxylate and dicarboxylate metabolism,ath00650:Butanoate metabolism,ath01100:Metabolic pathways,ath01110:Biosynthesis of secondary metabolites,ath01200:Carbon metabolism,
XM_033282789.1	AT3G47380
XM_009121716.3	AT1G11220
XM_018660005.2	AT5G65210	ath04075:Plant hormone signal transduction,
XM_033287444.1	AT4G30420
XM_018655972.2	AT4G34570	ath00240:Pyrimidine metabolism,ath00670:One carbon pool by folate,ath00790:Folate biosynthesis,ath01100:Metabolic pathways,ath01232:Nucleotide metabolism,ath01240:Biosynthesis of cofactors,
XM_018659424.2	AT1G17145
XM_033276310.1	AT3G44480
XM_009141407.3	AT4G12960
XM_033289575.1	AT2G24600
XM_033289382.1	AT4G26650	ath03015:mRNA surveillance pathway,
XM_009107245.2	AT4G27410
XM_009121726.3	AT1G68190
XM_033290483.1	AT3G54150
XM_009133078.3	AT5G13220	ath04075:Plant hormone signal transduction,
XR_004455024.1
XM_009135171.2	AT2G40180
XM_033272571.1	AT3G04590
XM_009152766.2	AT5G24870
XM_009135046.3	AT2G38790
XM_033278493.1	AT5G66450
XM_009141912.3	AT1G30440
XM_018658251.2	AT3G19290	ath04075:Plant hormone signal transduction,
XM_033282878.1	AT5G61550
XR_626618.3
XM_009144076.2	AT2G45220	ath00040:Pentose and glucuronate interconversions,ath01100:Metabolic pathways,
XM_009145438.3	AT2G35260
XM_009143665.3	AT5G56270	ath04626:Plant-pathogen interaction,
XM_018656644.2	AT1G69040
XM_009124738.3	AT5G16650
XM_018659540.2	AT1G14800
XM_009143341.3	AT5G03650	ath00500:Starch and sucrose metabolism,ath01100:Metabolic pathways,ath01110:Biosynthesis of secondary metabolites,
XM_009145385.2	AT2G47520
XM_009153457.2	AT4G12731
XM_009119864.3	AT1G62530
XM_009123651.3	AT1G55120	ath00052:Galactose metabolism,ath00500:Starch and sucrose metabolism,ath01100:Metabolic pathways,ath01110:Biosynthesis of secondary metabolites,
XM_018659085.2	AT2G36440
XM_009133136.3	AT1G06830
XM_009148722.3	AT5G01530	ath00196:Photosynthesis - antenna proteins,ath01100:Metabolic pathways,
XM_009118072.3	AT3G56220
XM_033283394.1	AT2G06105
XM_033276311.1	AT4G16900
XM_018653951.2	AT4G35090	ath00380:Tryptophan metabolism,ath00630:Glyoxylate and dicarboxylate metabolism,ath01100:Metabolic pathways,ath01110:Biosynthesis of secondary metabolites,ath01200:Carbon metabolism,ath04016:MAPK signaling pathway - plant,ath04146:Peroxisome,
XM_009115639.3	AT4G03500
XM_009124035.3	AT5G06730	ath00940:Phenylpropanoid biosynthesis,ath01100:Metabolic pathways,ath01110:Biosynthesis of secondary metabolites,
XM_009151124.2	AT1G74710	ath00130:Ubiquinone and other terpenoid-quinone biosynthesis,ath01100:Metabolic pathways,ath01110:Biosynthesis of secondary metabolites,ath01240:Biosynthesis of cofactors,
XM_009149320.3	AT5G07350
XM_009123841.2	AT5G65140	ath00500:Starch and sucrose metabolism,ath01100:Metabolic pathways,ath01110:Biosynthesis of secondary metabolites,
XM_009111308.3	AT4G38380
XR_004452549.1
XM_009127648.2	AT5G13220	ath04075:Plant hormone signal transduction,
XM_009124418.2	AT1G18100
XM_009138204.3	AT5G39380
XR_632824.2
XM_033288881.1	AT2G38170
XM_033280616.1	AT4G13620
XR_004449203.1
XM_009107768.3	AT1G58270
XM_018653136.2	AT1G75210
XM_009153779.3	AT3G26710
XM_009128384.3	AT5G59980	ath03008:Ribosome biogenesis in eukaryotes,
XM_009126716.3	AT3G17100
XM_009127977.2	AT5G36930
XM_009114901.3	AT1G61080
XM_009142372.3	AT3G24900
XM_009147189.3	AT4G23150
XM_009152736.3	AT5G24790
XM_009136054.3	AT4G22030
XM_009144513.3	AT4G26760
XM_009125627.3	AT5G43300	ath00564:Glycerophospholipid metabolism,
XM_009105789.3	AT3G57010
XM_009146643.2	AT1G51660	ath04016:MAPK signaling pathway - plant,ath04075:Plant hormone signal transduction,ath04626:Plant-pathogen interaction,
XM_033291274.1	AT3G30739
XM_009132436.3	AT5G02120
XM_009108551.3	AT1G69560
XM_033292788.1	AT5G57780
XM_018653960.2	AT1G01060	ath04712:Circadian rhythm - plant,
XM_018658785.2	AT1G77600
XM_033284896.1	AT5G52050
XM_033290835.1	AT3G49060
XM_033284608.1	AT5G62865
XM_009109820.3	AT3G42180
XR_004455320.1
XM_033280837.1	AT2G19380
XM_009143144.3	AT1G30135
XM_033283667.1	AT4G05095
XM_009138133.3	AT5G23150
XM_033274387.1	AT2G40340
XM_009138243.3	AT5G61560
XM_018657347.2	AT3G19600
XM_018652949.2	AT1G68905
XM_033279079.1
XM_009142920.3	AT3G21880
XM_018655643.2	AT2G40370
XM_009112009.3	AT1G19800
XM_009129215.3	AT1G66070
XM_009142603.3	AT2G37430
XM_033277280.1	AT1G18950
XM_033285335.1	AT5G62530	ath00250:Alanine, aspartate and glutamate metabolism,ath00330:Arginine and proline metabolism,ath01100:Metabolic pathways,
XM_009146321.3	AT5G60280
XM_033289055.1	AT5G04730
XM_009103960.3	AT2G18915
XM_018657573.2	AT3G23123
XM_009143162.3	AT2G34920
XM_009134195.2	AT1G11210
XM_009153208.3	AT4G01450
XM_009119161.3	AT2G21385
XM_033280168.1	AT2G44080
XM_018657960.2	AT4G29010	ath00071:Fatty acid degradation,ath00592:alpha-Linolenic acid metabolism,ath01100:Metabolic pathways,ath01110:Biosynthesis of secondary metabolites,ath01212:Fatty acid metabolism,
XM_009124554.2	AT5G02160
XM_009111099.3	AT2G15970
XM_033291559.1	AT4G10265
XR_004451452.1
XM_009115546.3	AT1G24420
XM_009119480.3	AT1G17060
XM_009148470.3	AT5G22400
XM_009136387.3	AT3G01100
XM_009126184.3	AT1G68550
XM_009137322.3	AT3G18200
XM_033283473.1	AT4G04650
XM_009117481.3	AT3G19200
XM_009133217.3	AT5G15440
XM_009144738.3	AT2G44000
XM_033291856.1	AT2G32190
XM_009149411.3	AT1G52810
XM_009147728.3	AT3G17790	ath00740:Riboflavin metabolism,ath01100:Metabolic pathways,
XM_009111212.3	AT1G21050
XM_033280517.1	AT1G14580
XM_009143359.3	AT3G53160	ath00908:Zeatin biosynthesis,ath01110:Biosynthesis of secondary metabolites,
XM_033285538.1	AT1G35610
XR_633640.3
XM_009141239.3	AT3G52070
XM_009141206.3	AT3G52430
XM_009105960.3	AT1G06030	ath00051:Fructose and mannose metabolism,ath00500:Starch and sucrose metabolism,ath00520:Amino sugar and nucleotide sugar metabolism,ath01100:Metabolic pathways,ath01110:Biosynthesis of secondary metabolites,ath01250:Biosynthesis of nucleotide sugars,
XM_033281164.1	AT1G57565
XM_033276612.1	AT4G31510
XM_033275081.1	AT4G09750
XM_009144936.3	AT2G45900
XM_033274359.1	AT1G13670
XM_009143589.3	AT3G55610	ath00330:Arginine and proline metabolism,ath01100:Metabolic pathways,ath01110:Biosynthesis of secondary metabolites,ath01230:Biosynthesis of amino acids,
XM_009139905.3	AT4G32950
XM_033285061.1	AT3G27710
XM_009112567.3	AT1G09610
XM_009105836.3	AT3G57930
XM_033290168.1	AT1G25470
XM_009114194.3	AT4G35655
XM_009116322.3	AT4G22030
XM_009143015.3	AT3G24890
XM_009121400.3	AT2G41610
XM_009151568.3	AT3G48460
XM_009141332.3	AT2G33020
XM_009104619.3	AT1G29200
XM_009116253.3	AT1G61630
XM_009110515.3	AT4G33980
XM_009136733.3	AT3G61750
XM_033290628.1	AT3G55130	ath02010:ABC transporters,
XR_629343.3
XM_009132572.3	AT4G17615
XM_009115369.3	AT4G10500
XR_004452349.1
XM_033281375.1	AT5G05110
XM_033277672.1	AT5G21160
XM_033278132.1	AT1G62950
XM_009103142.3	AT1G22610
XM_009110756.3	AT4G30140
XM_009142691.3	AT5G59290	ath00520:Amino sugar and nucleotide sugar metabolism,ath01100:Metabolic pathways,ath01250:Biosynthesis of nucleotide sugars,
XM_009151994.3	AT5G05950
XM_033285616.1	AT4G11780
XM_033272595.1	AT3G45430
XM_009130411.3	AT2G17570	ath00900:Terpenoid backbone biosynthesis,ath01110:Biosynthesis of secondary metabolites,
XM_009105846.3	AT2G45190
XM_009107383.1	AT3G28320
XR_004456884.1
XM_033291850.1	AT3G05400
XM_033290035.1	AT3G60260
XM_033287018.1	AT1G09840
XM_009122188.3	AT3G46900
XM_009144035.3	AT3G60290
XM_009137063.3	AT3G58480
XM_033274892.1	AT1G66235
XM_009137962.3	AT2G13360	ath00250:Alanine, aspartate and glutamate metabolism,ath00260:Glycine, serine and threonine metabolism,ath00630:Glyoxylate and dicarboxylate metabolism,ath01100:Metabolic pathways,ath01110:Biosynthesis of secondary metabolites,ath01200:Carbon metabolism,ath01210:2-Oxocarboxylic acid metabolism,ath04146:Peroxisome,
XM_009139074.3	AT4G23700
XM_009107858.3	AT1G14350
XM_009120380.3	AT1G04180	ath00380:Tryptophan metabolism,ath01100:Metabolic pathways,
XM_009132082.3	AT5G38000
XM_009146536.3	AT1G30545
XM_009115944.3	AT1G14420	ath00040:Pentose and glucuronate interconversions,ath01100:Metabolic pathways,
XM_009114094.3	AT5G66900
XM_009146047.3	AT2G30520
XM_009147759.3	AT2G18340
XM_033281212.1	AT4G34760	ath04075:Plant hormone signal transduction,
XM_009129755.3	AT1G73650
XM_009129247.3	AT1G66880
XM_009132335.3
XM_009129944.3	AT1G76740
XM_033283699.1	AT5G41220	ath00480:Glutathione metabolism,ath01100:Metabolic pathways,
XM_009140315.3	AT1G70140
XM_009151824.3	AT3G45430
XM_033272417.1	AT1G67950
XM_018659307.2	AT2G32970
XR_004449406.1
XM_009141053.3	AT1G13570
XR_004457249.1
XM_009106062.3	AT2G01150
XM_018654007.2	AT5G35960
XM_033278713.1	AT1G23050
XM_033275318.1	AT1G16310
XM_033278511.1	AT5G55970
XM_009112905.3	AT1G03550
XM_018657879.2	AT2G32700
XM_033291337.1	AT3G07070
XM_033285525.1	AT1G31540
XM_009123053.3	AT5G58070
XM_009113367.3	AT1G18835
XM_033291990.1	AT2G38090
XM_033278983.1	AT3G23640
XM_009113055.2	AT5G20830	ath00500:Starch and sucrose metabolism,ath01100:Metabolic pathways,ath01110:Biosynthesis of secondary metabolites,
XM_009133425.3	AT5G18550
XM_009129426.3	AT1G68840
XM_033276168.1
NM_001301946.1	AT2G46790	ath04712:Circadian rhythm - plant,
XM_009118885.3	AT4G31230
XM_009103493.3	AT4G39350
XM_033291080.1	AT1G01830
XM_009120457.3	AT4G14240
XR_004450206.1
XM_018656064.2	AT4G27970
XM_009136892.2	AT5G01740
XM_009120546.3	AT2G26980
XM_033275198.1	AT5G19790
XM_033273330.1	AT1G15780
XR_004456001.1
XM_009129346.3	AT5G45290
XM_033273903.1	AT5G45860	ath04016:MAPK signaling pathway - plant,ath04075:Plant hormone signal transduction,
XM_018653901.2	AT2G20440
XM_033280888.1	AT2G18040	ath03250:Viral life cycle - HIV-1,
XM_009127372.3	AT5G05965
XM_033285228.1	AT3G22142
XM_009133594.3	AT5G21900
XM_033278574.1	AT2G25680
XM_009107240.3	AT1G69450
XM_009108180.3	AT1G22030
XM_009128292.3	AT5G22390
XM_033273946.1	AT5G65510
XR_004448266.1
XM_009129839.2	AT3G10595
XM_009153760.3	AT5G41100
XM_033281731.1	AT5G10720
XM_009152882.3	AT5G39030
XM_009128395.3	AT4G09610
XM_009142815.3	AT1G06920
XM_009123632.3	AT1G30230
XM_009152573.3	AT3G48090	ath04626:Plant-pathogen interaction,
XM_009123230.2	AT5G16530
XM_009123471.3	AT5G13880
XR_004456232.1
XM_018658511.2	AT2G38870
XR_004456443.1
XM_009152608.3	AT1G77630
XM_009152696.3	AT5G24160	ath00100:Steroid biosynthesis,ath00909:Sesquiterpenoid and triterpenoid biosynthesis,ath01100:Metabolic pathways,ath01110:Biosynthesis of secondary metabolites,
XM_009153117.3	AT4G24060
XM_009123891.3	AT5G05300
XM_009127401.3	AT5G06530	ath02010:ABC transporters,
XM_009107518.3	AT3G13310
XM_033291710.1	AT2G29980
XM_009118655.3	AT4G18360	ath00630:Glyoxylate and dicarboxylate metabolism,ath01100:Metabolic pathways,ath01110:Biosynthesis of secondary metabolites,ath01200:Carbon metabolism,ath04146:Peroxisome,
XM_009147010.3	AT4G14690
XM_018657644.2	AT3G14420	ath00630:Glyoxylate and dicarboxylate metabolism,ath01100:Metabolic pathways,ath01110:Biosynthesis of secondary metabolites,ath01200:Carbon metabolism,ath04146:Peroxisome,
XM_033280354.1	AT1G25340
XM_009134786.3	AT5G53390
XM_018653599.2	AT1G70270
XM_033278855.1	AT3G61930
XM_009140495.3	AT3G61930
XM_033276385.1	AT4G27650	ath03015:mRNA surveillance pathway,
XM_033291859.1	AT5G10950
XM_033279653.1	AT5G05420
XM_009106327.3	AT1G17170	ath00480:Glutathione metabolism,ath01100:Metabolic pathways,
XM_009139743.3	AT4G24340
XM_033285756.1	AT5G17950
XM_009129264.3	AT1G67000
XM_033288677.1	AT5G57630
XM_033272578.1	AT2G04410
XM_009104967.3	AT4G39010	ath00500:Starch and sucrose metabolism,ath01100:Metabolic pathways,
XM_009104539.1	AT1G10000
XM_009104838.3	AT1G26210
XM_033272787.1	AT2G32930
XM_009124190.3	AT5G13910
XM_009133485.3	AT1G56020
XR_004455370.1
XM_009123360.3	AT5G39890
XM_009114684.3	AT5G45210
XM_033272439.1	AT3G07460
XM_009151558.3	AT5G19490
XM_033286055.1	AT5G53730
XM_033284962.1	AT1G07900
XM_009132166.3	AT3G04030
XM_009144820.3	AT3G60290
XM_009151919.3	AT3G45260
XM_033289591.1	AT1G55560	ath00053:Ascorbate and aldarate metabolism,ath01100:Metabolic pathways,
XM_033281793.1	AT4G18790
XM_033282508.1	AT2G30230
XM_033274961.1	AT3G01710
XM_009116500.3	AT2G20875	ath04016:MAPK signaling pathway - plant,
XM_009141118.3	AT2G46270
XM_033282064.1	AT4G18205
XM_033283955.1	AT3G55350
XR_625430.3
XM_033288970.1	AT4G07960
XM_033279218.1	AT3G20557
XM_009135242.3	AT5G17650
XM_033286174.1	AT4G00910
XR_004452364.1
XM_009131969.3	AT2G02960
XM_033276380.1	AT3G23800	ath00920:Sulfur metabolism,ath01100:Metabolic pathways,
XM_009118043.3	AT3G55970
XM_009148500.3	AT5G05600
[truncated: 39 more rows]
