# Supplementary material for: Comparison of Root Transcriptomes against Clubroot Disease Pathogens in a Resistant Chinese Cabbage Cultivar (Brassica rapa cv. ‘Akimeki’)
Source: Plants (Basel). 2024 Aug 5;13(15):2167. doi: 10.3390/plants13152167 (PMC11314269; doi:10.3390/plants13152167)
Supplement: Supplementary file 1 [file plants-13-02167-s001.zip › Supplementary_Table S3_Plant-Pathogen_interaction_KEGG_annotation.xlsx]

## Sheet: ath04626_annotation
Supplementary Table3. Plant-Pathogen interaction KEGG annotation
Bra_mRNA_id	TAIR10 ID	KEGG_PATHWAY
NM_001302011.1	AT2G04880	ath04626:Plant-pathogen interaction,
NM_001302018.1	AT2G04880	ath04626:Plant-pathogen interaction,
NM_001302029.1	AT5G56270	ath04626:Plant-pathogen interaction,
XM_009103446.3	AT4G02930	ath04626:Plant-pathogen interaction,
XM_009103460.3	AT1G12310	ath04626:Plant-pathogen interaction,
XM_009103711.3	AT3G50530	ath04626:Plant-pathogen interaction,
XM_009103718.3	AT3G50530	ath04626:Plant-pathogen interaction,
XM_009104296.3	AT4G04710	ath04626:Plant-pathogen interaction,
XM_009104297.3	AT4G04710	ath04626:Plant-pathogen interaction,
XM_009105296.3	AT5G66210	ath04626:Plant-pathogen interaction,
XM_009105323.3	AT4G12860	ath04626:Plant-pathogen interaction,
XM_009105420.3	AT2G28260	ath04626:Plant-pathogen interaction,
XM_009105476.2	AT2G23980	ath04626:Plant-pathogen interaction,
XM_009105488.3	AT2G46700	ath04626:Plant-pathogen interaction,
XM_009105490.3	AT2G46700	ath04626:Plant-pathogen interaction,
XM_009105491.3	AT2G46700	ath04626:Plant-pathogen interaction,
XM_009105773.3	AT1G61950	ath04626:Plant-pathogen interaction,
XM_009105816.3	AT3G57530	ath04626:Plant-pathogen interaction,
XM_009105864.3	AT4G01010	ath04626:Plant-pathogen interaction,
XM_009105952.3	AT3G59350	ath04626:Plant-pathogen interaction,
XM_009105953.3	AT1G06700	ath04626:Plant-pathogen interaction,
XM_009105954.3	AT1G06700	ath04626:Plant-pathogen interaction,
XM_009105959.3	AT4G14640	ath04626:Plant-pathogen interaction,
XM_009106955.3	AT3G50770	ath04626:Plant-pathogen interaction,
XM_009107225.3	AT5G45260	ath04626:Plant-pathogen interaction,
XM_009107226.3	AT5G45260	ath04626:Plant-pathogen interaction,
XM_009107773.3	AT3G47480	ath04626:Plant-pathogen interaction,
XM_009107884.3	AT1G74740	ath04626:Plant-pathogen interaction,
XM_009107905.3	AT3G24110	ath04626:Plant-pathogen interaction,
XM_009108005.3	AT4G04710	ath04626:Plant-pathogen interaction,
XM_009108083.3	AT3G50360	ath04626:Plant-pathogen interaction,
XM_009108999.3	AT5G51700	ath04626:Plant-pathogen interaction,
XM_009109007.3	AT5G51700	ath04626:Plant-pathogen interaction,
XM_009109040.3	AT1G49580	ath04626:Plant-pathogen interaction,
XM_009109136.2	AT2G47060	ath04626:Plant-pathogen interaction,
XM_009109544.3	AT3G47480	ath04626:Plant-pathogen interaction,
XM_009109545.3	AT3G47480	ath04626:Plant-pathogen interaction,
XM_009109937.3	AT4G23570	ath04626:Plant-pathogen interaction,
XM_009110231.3	AT2G36180	ath04626:Plant-pathogen interaction,
XM_009110289.3	AT1G50700	ath04626:Plant-pathogen interaction,
XM_009110573.3	AT3G57530	ath04626:Plant-pathogen interaction,
XM_009111072.3	AT5G45250	ath04626:Plant-pathogen interaction,
XM_009111254.3	AT2G21430	ath04626:Plant-pathogen interaction,
XM_009111605.3	AT1G32250	ath04626:Plant-pathogen interaction,
XM_009111763.3	AT2G41140	ath04626:Plant-pathogen interaction,
XM_009111779.3	AT3G50530	ath04626:Plant-pathogen interaction,
XM_009112093.3	AT4G36070	ath04626:Plant-pathogen interaction,
XM_009112110.3	AT2G31500	ath04626:Plant-pathogen interaction,
XM_009112410.3	AT5G17470	ath04626:Plant-pathogen interaction,
XM_009112766.3	AT4G14640	ath04626:Plant-pathogen interaction,
XM_009113002.3	AT4G02930	ath04626:Plant-pathogen interaction,
XM_009113364.3	AT3G28910	ath04626:Plant-pathogen interaction,
XM_009113381.3	AT5G24430	ath04626:Plant-pathogen interaction,
XM_009113635.3	AT3G03000	ath04626:Plant-pathogen interaction,
XM_009113894.3	AT1G49580	ath04626:Plant-pathogen interaction,
XM_009114036.3	AT5G66210	ath04626:Plant-pathogen interaction,
XM_009114173.3	AT2G17290	ath04626:Plant-pathogen interaction,
XM_009115135.3	AT4G09570	ath04626:Plant-pathogen interaction,
XM_009115195.3	AT4G03290	ath04626:Plant-pathogen interaction,
XM_009115574.3	AT3G17690	ath04626:Plant-pathogen interaction,
XM_009115584.3	AT3G17700	ath04626:Plant-pathogen interaction,
XM_009115812.3	AT3G62220	ath04626:Plant-pathogen interaction,
XM_009115825.3	AT4G36070	ath04626:Plant-pathogen interaction,
XM_009116051.3	AT3G51850	ath04626:Plant-pathogen interaction,
XM_009116305.3	AT4G23650	ath04626:Plant-pathogen interaction,
XM_009117473.2	AT3G50530	ath04626:Plant-pathogen interaction,
XM_009117640.3	AT3G51850	ath04626:Plant-pathogen interaction,
XM_009117942.3	AT3G54940	ath04626:Plant-pathogen interaction,
XM_009118125.3	AT1G61950	ath04626:Plant-pathogen interaction,
XM_009118207.3	AT3G57530	ath04626:Plant-pathogen interaction,
XM_009118345.3	AT3G59350	ath04626:Plant-pathogen interaction,
XM_009118347.3	AT1G06700	ath04626:Plant-pathogen interaction,
XM_009118348.2	AT1G06700	ath04626:Plant-pathogen interaction,
XM_009118349.3	AT1G06700	ath04626:Plant-pathogen interaction,
XM_009118357.3	AT3G03410	ath04626:Plant-pathogen interaction,
XM_009118395.3	AT4G23650	ath04626:Plant-pathogen interaction,
XM_009118863.3	AT2G24610	ath04626:Plant-pathogen interaction,
XM_009119432.3	AT4G39090	ath04626:Plant-pathogen interaction,
XM_009119516.3	AT3G28910	ath04626:Plant-pathogen interaction,
XM_009119844.3	AT1G12220	ath04626:Plant-pathogen interaction,
XM_009120240.3	AT2G30730	ath04626:Plant-pathogen interaction,
XM_009120241.3	AT2G30730	ath04626:Plant-pathogen interaction,
XM_009120792.3	AT2G30730	ath04626:Plant-pathogen interaction,
XM_009120793.3	AT2G30730	ath04626:Plant-pathogen interaction,
XM_009120836.2	AT3G28910	ath04626:Plant-pathogen interaction,
XM_009121602.3	AT5G53130	ath04626:Plant-pathogen interaction,
XM_009121603.3	AT5G53130	ath04626:Plant-pathogen interaction,
XM_009121708.3	AT5G54250	ath04626:Plant-pathogen interaction,
XM_009122467.3	AT4G09570	ath04626:Plant-pathogen interaction,
XM_009122559.3	AT4G37010	ath04626:Plant-pathogen interaction,
XM_009122637.2	AT5G12480	ath04626:Plant-pathogen interaction,
XM_009122646.3	AT5G19360	ath04626:Plant-pathogen interaction,
XM_009123327.3	AT5G15410	ath04626:Plant-pathogen interaction,
XM_009123379.3	AT5G14870	ath04626:Plant-pathogen interaction,
XM_009123587.3	AT5G12480	ath04626:Plant-pathogen interaction,
XM_009123588.3	AT5G12480	ath04626:Plant-pathogen interaction,
XM_009123626.3	AT5G19360	ath04626:Plant-pathogen interaction,
XM_009123709.3	AT3G59350	ath04626:Plant-pathogen interaction,
XM_009124310.3	AT3G10660	ath04626:Plant-pathogen interaction,
XM_009124383.3	AT3G10300	ath04626:Plant-pathogen interaction,
XM_009124766.3	AT3G10300	ath04626:Plant-pathogen interaction,
XM_009124993.2	AT2G38910	ath04626:Plant-pathogen interaction,
XM_009126865.3	AT1G18210	ath04626:Plant-pathogen interaction,
XM_009127605.3	AT5G19360	ath04626:Plant-pathogen interaction,
XM_009127942.3	AT3G22930	ath04626:Plant-pathogen interaction,
XM_009128107.3	AT5G19360	ath04626:Plant-pathogen interaction,
XM_009128114.3	AT5G19450	ath04626:Plant-pathogen interaction,
XM_009128261.2	AT4G09570	ath04626:Plant-pathogen interaction,
XM_009128554.3	AT4G30560	ath04626:Plant-pathogen interaction,
XM_009128555.3	AT4G30560	ath04626:Plant-pathogen interaction,
XM_009128859.3	AT5G54250	ath04626:Plant-pathogen interaction,
XM_009128945.3	AT5G53130	ath04626:Plant-pathogen interaction,
XM_009129027.3	AT5G51700	ath04626:Plant-pathogen interaction,
XM_009129631.3	AT4G30360	ath04626:Plant-pathogen interaction,
XM_009131089.3	AT4G14640	ath04626:Plant-pathogen interaction,
XM_009131103.3	AT3G28910	ath04626:Plant-pathogen interaction,
XM_009131830.3	AT4G04740	ath04626:Plant-pathogen interaction,
XM_009131832.3	AT4G04740	ath04626:Plant-pathogen interaction,
XM_009131860.3	AT1G50700	ath04626:Plant-pathogen interaction,
XM_009132595.3	AT3G10660	ath04626:Plant-pathogen interaction,
XM_009133010.3	AT5G12180	ath04626:Plant-pathogen interaction,
XM_009133182.3	AT3G48090	ath04626:Plant-pathogen interaction,
XM_009133591.3	AT4G09570	ath04626:Plant-pathogen interaction,
XM_009134038.2	AT4G16190	ath04626:Plant-pathogen interaction,
XM_009134069.3	AT5G56270	ath04626:Plant-pathogen interaction,
XM_009134502.3	AT3G59350	ath04626:Plant-pathogen interaction,
XM_009134546.3	AT2G31500	ath04626:Plant-pathogen interaction,
XM_009134547.3	AT2G31500	ath04626:Plant-pathogen interaction,
XM_009135065.2	AT2G38910	ath04626:Plant-pathogen interaction,
XM_009135221.3	AT3G56760	ath04626:Plant-pathogen interaction,
XM_009135342.3	AT2G43290	ath04626:Plant-pathogen interaction,
XM_009135483.3	AT4G20360	ath04626:Plant-pathogen interaction,
XM_009135646.3	AT3G10300	ath04626:Plant-pathogen interaction,
XM_009135901.3	AT4G04710	ath04626:Plant-pathogen interaction,
XM_009135986.3	AT4G23570	ath04626:Plant-pathogen interaction,
XM_009135987.3	AT4G23570	ath04626:Plant-pathogen interaction,
XM_009136116.3	AT5G37770	ath04626:Plant-pathogen interaction,
XM_009136137.3	AT4G02930	ath04626:Plant-pathogen interaction,
XM_009136193.2	AT3G17700	ath04626:Plant-pathogen interaction,
XM_009136479.3	AT4G04695	ath04626:Plant-pathogen interaction,
XM_009136874.3	AT5G04870	ath04626:Plant-pathogen interaction,
XM_009137213.3	AT4G21940	ath04626:Plant-pathogen interaction,
XM_009137280.3	AT3G62220	ath04626:Plant-pathogen interaction,
XM_009137366.3	AT3G19100	ath04626:Plant-pathogen interaction,
XM_009137368.3	AT3G49370	ath04626:Plant-pathogen interaction,
XM_009137441.3	AT3G20410	ath04626:Plant-pathogen interaction,
XM_009137586.2	AT1G35670	ath04626:Plant-pathogen interaction,
XM_009137909.3	AT2G04880	ath04626:Plant-pathogen interaction,
XM_009137967.3	AT1G18890	ath04626:Plant-pathogen interaction,
XM_009138311.3	AT4G37010	ath04626:Plant-pathogen interaction,
XM_009138312.3	AT5G37770	ath04626:Plant-pathogen interaction,
XM_009138389.3	AT3G51850	ath04626:Plant-pathogen interaction,
XM_009138503.3	AT4G39090	ath04626:Plant-pathogen interaction,
XM_009138900.3	AT4G20360	ath04626:Plant-pathogen interaction,
XM_009139033.3	AT3G51850	ath04626:Plant-pathogen interaction,
XM_009139113.3	AT4G11260	ath04626:Plant-pathogen interaction,
XM_009139129.3	AT2G41860	ath04626:Plant-pathogen interaction,
XM_009139351.3	AT1G76040	ath04626:Plant-pathogen interaction,
XM_009139665.3	AT2G24610	ath04626:Plant-pathogen interaction,
XM_009139687.3	AT5G57940	ath04626:Plant-pathogen interaction,
XM_009139909.2	AT1G24620	ath04626:Plant-pathogen interaction,
XM_009140159.3	AT5G66210	ath04626:Plant-pathogen interaction,
XM_009140670.3	AT1G06700	ath04626:Plant-pathogen interaction,
XM_009140671.3	AT2G30730	ath04626:Plant-pathogen interaction,
XM_009140741.2	AT4G21940	ath04626:Plant-pathogen interaction,
XM_009140825.3	AT1G61950	ath04626:Plant-pathogen interaction,
XM_009140827.3	AT2G41140	ath04626:Plant-pathogen interaction,
XM_009141246.3	AT1G76650	ath04626:Plant-pathogen interaction,
XM_009141255.2	AT3G51850	ath04626:Plant-pathogen interaction,
XM_009141624.3	AT4G26090	ath04626:Plant-pathogen interaction,
XM_009141664.3	AT1G21550	ath04626:Plant-pathogen interaction,
XM_009142029.3	AT4G39090	ath04626:Plant-pathogen interaction,
XM_009142262.3	AT1G19780	ath04626:Plant-pathogen interaction,
XM_009142318.2	AT2G24610	ath04626:Plant-pathogen interaction,
XM_009142465.3	AT5G57940	ath04626:Plant-pathogen interaction,
XM_009142466.3	AT5G57940	ath04626:Plant-pathogen interaction,
XM_009142847.3	AT3G59350	ath04626:Plant-pathogen interaction,
XM_009142848.3	AT3G59350	ath04626:Plant-pathogen interaction,
XM_009142912.3	AT2G31500	ath04626:Plant-pathogen interaction,
XM_009143114.3	AT3G50360	ath04626:Plant-pathogen interaction,
XM_009143365.3	AT1G76040	ath04626:Plant-pathogen interaction,
XM_009143665.3	AT5G56270	ath04626:Plant-pathogen interaction,
XM_009143741.3	AT3G07490	ath04626:Plant-pathogen interaction,
XM_009143930.3	AT2G30740	ath04626:Plant-pathogen interaction,
XM_009144120.3	AT1G74740	ath04626:Plant-pathogen interaction,
XM_009144190.3	AT2G46700	ath04626:Plant-pathogen interaction,
XM_009144321.3	AT2G47060	ath04626:Plant-pathogen interaction,
XM_009144476.3	AT3G56760	ath04626:Plant-pathogen interaction,
XM_009144538.3	AT4G38230	ath04626:Plant-pathogen interaction,
XM_009144578.3	AT1G35670	ath04626:Plant-pathogen interaction,
XM_009144671.3	AT1G06700	ath04626:Plant-pathogen interaction,
XM_009145941.2	AT2G38910	ath04626:Plant-pathogen interaction,
XM_009145950.3	AT2G31500	ath04626:Plant-pathogen interaction,
XM_009145951.3	AT2G31500	ath04626:Plant-pathogen interaction,
XM_009146028.3	AT3G59350	ath04626:Plant-pathogen interaction,
XM_009146029.3	AT3G59350	ath04626:Plant-pathogen interaction,
XM_009146267.3	AT4G04720	ath04626:Plant-pathogen interaction,
XM_009146716.2	AT3G17410	ath04626:Plant-pathogen interaction,
XM_009146735.3	AT3G10660	ath04626:Plant-pathogen interaction,
XM_009146872.3	AT1G35670	ath04626:Plant-pathogen interaction,
XM_009147001.3	AT4G21940	ath04626:Plant-pathogen interaction,
XM_009147219.3	AT3G21630	ath04626:Plant-pathogen interaction,
XM_009147221.3	AT3G21630	ath04626:Plant-pathogen interaction,
XM_009147578.3	AT1G49580	ath04626:Plant-pathogen interaction,
XM_009147741.3	AT3G17690	ath04626:Plant-pathogen interaction,
XM_009147767.3	AT1G48210	ath04626:Plant-pathogen interaction,
XM_009148090.2	AT2G21430	ath04626:Plant-pathogen interaction,
XM_009148568.3	AT5G04870	ath04626:Plant-pathogen interaction,
XM_009148616.3	AT2G17290	ath04626:Plant-pathogen interaction,
XM_009148821.3	AT5G12480	ath04626:Plant-pathogen interaction,
XM_009150355.3	AT5G44460	ath04626:Plant-pathogen interaction,
XM_009150791.3	AT1G19780	ath04626:Plant-pathogen interaction,
XM_009151423.3	AT5G37770	ath04626:Plant-pathogen interaction,
XM_009151493.3	AT3G49370	ath04626:Plant-pathogen interaction,
XM_009151603.3	AT3G48010	ath04626:Plant-pathogen interaction,
XM_009151604.3	AT3G48010	ath04626:Plant-pathogen interaction,
XM_009151778.3	AT2G21430	ath04626:Plant-pathogen interaction,
XM_009151902.2	AT3G49370	ath04626:Plant-pathogen interaction,
XM_009151936.3	AT5G42380	ath04626:Plant-pathogen interaction,
XM_009151985.3	AT1G05990	ath04626:Plant-pathogen interaction,
XM_009152034.3	AT1G18210	ath04626:Plant-pathogen interaction,
XM_009152510.3	AT2G17890	ath04626:Plant-pathogen interaction,
XM_009152557.3	AT3G48090	ath04626:Plant-pathogen interaction,
XM_009152573.3	AT3G48090	ath04626:Plant-pathogen interaction,
XM_009152641.3	AT4G21940	ath04626:Plant-pathogen interaction,
XM_009152725.3	AT5G24430	ath04626:Plant-pathogen interaction,
XM_009153586.3	AT3G28910	ath04626:Plant-pathogen interaction,
XM_009153662.2	AT3G28910	ath04626:Plant-pathogen interaction,
XM_018652489.2	AT2G47060	ath04626:Plant-pathogen interaction,
XM_018652792.2	AT2G13790	ath04626:Plant-pathogen interaction,
XM_018653000.2	AT4G36070	ath04626:Plant-pathogen interaction,
XM_018653206.2	AT2G17290	ath04626:Plant-pathogen interaction,
XM_018653809.2	AT2G47060	ath04626:Plant-pathogen interaction,
XM_018653932.2	AT5G45250	ath04626:Plant-pathogen interaction,
XM_018654250.2	AT5G56270	ath04626:Plant-pathogen interaction,
XM_018654726.2	AT2G30730	ath04626:Plant-pathogen interaction,
XM_018655442.2	AT5G53130	ath04626:Plant-pathogen interaction,
XM_018655443.2	AT5G53130	ath04626:Plant-pathogen interaction,
XM_018655444.2	AT5G53130	ath04626:Plant-pathogen interaction,
XM_018655714.2	AT3G50530	ath04626:Plant-pathogen interaction,
XM_018656858.2	AT4G04740	ath04626:Plant-pathogen interaction,
XM_018657653.2	AT2G46450	ath04626:Plant-pathogen interaction,
XM_018658150.2	AT2G13790	ath04626:Plant-pathogen interaction,
XM_018658165.2	AT3G07040	ath04626:Plant-pathogen interaction,
XM_018658598.2	AT1G50700	ath04626:Plant-pathogen interaction,
XM_018659140.2	AT3G59350	ath04626:Plant-pathogen interaction,
XM_018660014.2	AT3G48090	ath04626:Plant-pathogen interaction,
XM_033272539.1	AT5G24430	ath04626:Plant-pathogen interaction,
XM_033272576.1	AT2G41860	ath04626:Plant-pathogen interaction,
XM_033272623.1	AT2G41860	ath04626:Plant-pathogen interaction,
XM_033272982.1	AT4G03290	ath04626:Plant-pathogen interaction,
XM_033273233.1	AT1G74740	ath04626:Plant-pathogen interaction,
XM_033273623.1	AT2G17290	ath04626:Plant-pathogen interaction,
XM_033273833.1	AT3G25070	ath04626:Plant-pathogen interaction,
XM_033274108.1	AT4G11260	ath04626:Plant-pathogen interaction,
XM_033274109.1	AT4G11260	ath04626:Plant-pathogen interaction,
XM_033274110.1	AT4G11260	ath04626:Plant-pathogen interaction,
XM_033274111.1	AT4G23570	ath04626:Plant-pathogen interaction,
XM_033274112.1	AT4G11260	ath04626:Plant-pathogen interaction,
XM_033274191.1	AT1G50700	ath04626:Plant-pathogen interaction,
XM_033274503.1	AT4G26470	ath04626:Plant-pathogen interaction,
XM_033274783.1	AT2G28260	ath04626:Plant-pathogen interaction,
XM_033275223.1	AT4G01010	ath04626:Plant-pathogen interaction,
XM_033275224.1	AT4G01010	ath04626:Plant-pathogen interaction,
XM_033275225.1	AT4G01010	ath04626:Plant-pathogen interaction,
XM_033275355.1	AT2G15680	ath04626:Plant-pathogen interaction,
XM_033275469.1	AT2G17890	ath04626:Plant-pathogen interaction,
XM_033275717.1	AT4G14640	ath04626:Plant-pathogen interaction,
XM_033276875.1	AT2G47060	ath04626:Plant-pathogen interaction,
XM_033278146.1	AT4G20360	ath04626:Plant-pathogen interaction,
XM_033278707.1	AT2G17290	ath04626:Plant-pathogen interaction,
XM_033280111.1	AT1G06700	ath04626:Plant-pathogen interaction,
XM_033280121.1	AT2G47060	ath04626:Plant-pathogen interaction,
XM_033280567.1	AT3G50360	ath04626:Plant-pathogen interaction,
XM_033280572.1	AT4G20780	ath04626:Plant-pathogen interaction,
XM_033280600.1	AT2G30730	ath04626:Plant-pathogen interaction,
XM_033280768.1	AT1G19780	ath04626:Plant-pathogen interaction,
XM_033280874.1	AT4G23650	ath04626:Plant-pathogen interaction,
XM_033281052.1	AT1G76040	ath04626:Plant-pathogen interaction,
XM_033281103.1	AT3G51850	ath04626:Plant-pathogen interaction,
XM_033281104.1	AT3G51850	ath04626:Plant-pathogen interaction,
XM_033281105.1	AT3G51850	ath04626:Plant-pathogen interaction,
XM_033281106.1	AT3G51850	ath04626:Plant-pathogen interaction,
XM_033281107.1	AT3G51850	ath04626:Plant-pathogen interaction,
XM_033281425.1	AT5G53130	ath04626:Plant-pathogen interaction,
XM_033281426.1	AT5G53130	ath04626:Plant-pathogen interaction,
XM_033281427.1	AT5G53130	ath04626:Plant-pathogen interaction,
XM_033281429.1	AT5G53130	ath04626:Plant-pathogen interaction,
XM_033282146.1	AT5G51700	ath04626:Plant-pathogen interaction,
XM_033282147.1	AT5G51700	ath04626:Plant-pathogen interaction,
XM_033282687.1	AT2G30730	ath04626:Plant-pathogen interaction,
XM_033282688.1	AT2G30730	ath04626:Plant-pathogen interaction,
XM_033282715.1	AT1G61950	ath04626:Plant-pathogen interaction,
XM_033283727.1	AT3G51920	ath04626:Plant-pathogen interaction,
XM_033283846.1	AT5G51700	ath04626:Plant-pathogen interaction,
XM_033284355.1	AT4G30560	ath04626:Plant-pathogen interaction,
XM_033284356.1	AT4G30560	ath04626:Plant-pathogen interaction,
XM_033284510.1	AT5G12480	ath04626:Plant-pathogen interaction,
XM_033284511.1	AT1G50700	ath04626:Plant-pathogen interaction,
XM_033284512.1	AT1G50700	ath04626:Plant-pathogen interaction,
XM_033284513.1	AT1G50700	ath04626:Plant-pathogen interaction,
XM_033284514.1	AT1G50700	ath04626:Plant-pathogen interaction,
XM_033284533.1	AT5G12180	ath04626:Plant-pathogen interaction,
XM_033284585.1	AT4G04740	ath04626:Plant-pathogen interaction,
XM_033284586.1	AT4G04740	ath04626:Plant-pathogen interaction,
XM_033284587.1	AT4G04740	ath04626:Plant-pathogen interaction,
XM_033284588.1	AT4G04740	ath04626:Plant-pathogen interaction,
XM_033285575.1	AT1G50700	ath04626:Plant-pathogen interaction,
XM_033285576.1	AT5G23580	ath04626:Plant-pathogen interaction,
XM_033285733.1	AT5G19450	ath04626:Plant-pathogen interaction,
XM_033285913.1	AT3G62220	ath04626:Plant-pathogen interaction,
XM_033285916.1	AT3G17410	ath04626:Plant-pathogen interaction,
XM_033286204.1	AT3G50530	ath04626:Plant-pathogen interaction,
XM_033286718.1	AT5G12480	ath04626:Plant-pathogen interaction,
XM_033287208.1	AT4G23570	ath04626:Plant-pathogen interaction,
XM_033287320.1	AT1G01340	ath04626:Plant-pathogen interaction,
XM_033287785.1	AT2G38910	ath04626:Plant-pathogen interaction,
XM_033287992.1	AT3G48090	ath04626:Plant-pathogen interaction,
XM_033288349.1	AT4G23570	ath04626:Plant-pathogen interaction,
XM_033288354.1	AT4G11260	ath04626:Plant-pathogen interaction,
XM_033288494.1	AT1G61950	ath04626:Plant-pathogen interaction,
XM_033288534.1	AT3G17690	ath04626:Plant-pathogen interaction,
XM_033288535.1	AT3G17690	ath04626:Plant-pathogen interaction,
XM_033288566.1	AT1G19780	ath04626:Plant-pathogen interaction,
XM_033288567.1	AT5G57940	ath04626:Plant-pathogen interaction,
XM_033288568.1	AT5G57940	ath04626:Plant-pathogen interaction,
XM_033288569.1	AT5G57940	ath04626:Plant-pathogen interaction,
XM_033288570.1	AT5G57940	ath04626:Plant-pathogen interaction,
XM_033288571.1	AT5G57940	ath04626:Plant-pathogen interaction,
XM_033288572.1	AT5G57940	ath04626:Plant-pathogen interaction,
XM_033288672.1	AT5G56270	ath04626:Plant-pathogen interaction,
XM_033288721.1	AT2G17890	ath04626:Plant-pathogen interaction,
XM_033288964.1	AT3G59350	ath04626:Plant-pathogen interaction,
XM_033288985.1	AT4G26470	ath04626:Plant-pathogen interaction,
XM_033289182.1	AT3G10300	ath04626:Plant-pathogen interaction,
XM_033289184.1	AT2G27480	ath04626:Plant-pathogen interaction,
XM_033289213.1	AT1G61950	ath04626:Plant-pathogen interaction,
XM_033289439.1	AT2G24610	ath04626:Plant-pathogen interaction,
XM_033289726.1	AT3G59350	ath04626:Plant-pathogen interaction,
XM_033289727.1	AT3G59350	ath04626:Plant-pathogen interaction,
XM_033289954.1	AT5G24430	ath04626:Plant-pathogen interaction,
XM_033289955.1	AT3G50530	ath04626:Plant-pathogen interaction,
XM_033289978.1	AT2G41100	ath04626:Plant-pathogen interaction,
XM_033290137.1	AT2G30730	ath04626:Plant-pathogen interaction,
XM_033290401.1	AT2G38910	ath04626:Plant-pathogen interaction,
XM_033290437.1	AT3G50360	ath04626:Plant-pathogen interaction,
XM_033290655.1	AT4G36070	ath04626:Plant-pathogen interaction,
XM_033291045.1	AT3G59350	ath04626:Plant-pathogen interaction,
XM_033291153.1	AT2G46700	ath04626:Plant-pathogen interaction,
XM_033291281.1	AT1G48210	ath04626:Plant-pathogen interaction,
XM_033291364.1	AT3G17690	ath04626:Plant-pathogen interaction,
XM_033291365.1	AT3G17700	ath04626:Plant-pathogen interaction,
XM_033291366.1	AT3G17700	ath04626:Plant-pathogen interaction,
XM_033291411.1	AT4G21940	ath04626:Plant-pathogen interaction,
XM_033291412.1	AT4G21940	ath04626:Plant-pathogen interaction,
XM_033291413.1	AT4G21940	ath04626:Plant-pathogen interaction,
XM_033291690.1	AT2G41860	ath04626:Plant-pathogen interaction,
XM_033291939.1	AT4G04710	ath04626:Plant-pathogen interaction,
XM_033292034.1	AT2G47060	ath04626:Plant-pathogen interaction,
XM_033292279.1	AT4G04700	ath04626:Plant-pathogen interaction,
XM_033292280.1	AT4G04700	ath04626:Plant-pathogen interaction,
XM_033292311.1	AT2G15680	ath04626:Plant-pathogen interaction,
XM_033292517.1	AT2G46430	ath04626:Plant-pathogen interaction,
XM_009121920.3	AT5G56580	ath04148:Efferocytosis,ath04626:Plant-pathogen interaction,
XM_009133946.3	AT5G56580	ath04148:Efferocytosis,ath04626:Plant-pathogen interaction,
XM_009121557.3	AT5G56030	ath04141:Protein processing in endoplasmic reticulum,ath04626:Plant-pathogen interaction,
XM_009125911.3	AT3G07770	ath04141:Protein processing in endoplasmic reticulum,ath04626:Plant-pathogen interaction,
XM_009125914.3	AT3G07770	ath04141:Protein processing in endoplasmic reticulum,ath04626:Plant-pathogen interaction,
XM_009128730.3	AT5G52640	ath04141:Protein processing in endoplasmic reticulum,ath04626:Plant-pathogen interaction,
XM_009129397.2	AT2G04030	ath04141:Protein processing in endoplasmic reticulum,ath04626:Plant-pathogen interaction,
XM_009134051.3	AT5G52640	ath04141:Protein processing in endoplasmic reticulum,ath04626:Plant-pathogen interaction,
XM_009134094.3	AT5G52640	ath04141:Protein processing in endoplasmic reticulum,ath04626:Plant-pathogen interaction,
XM_009134097.3	AT5G52640	ath04141:Protein processing in endoplasmic reticulum,ath04626:Plant-pathogen interaction,
XM_009139528.3	AT4G24190	ath04141:Protein processing in endoplasmic reticulum,ath04626:Plant-pathogen interaction,
XM_009148780.3	AT2G04030	ath04141:Protein processing in endoplasmic reticulum,ath04626:Plant-pathogen interaction,
XM_009153888.3	AT2G04030	ath04141:Protein processing in endoplasmic reticulum,ath04626:Plant-pathogen interaction,
XM_033277085.1	AT4G24190	ath04141:Protein processing in endoplasmic reticulum,ath04626:Plant-pathogen interaction,
XM_033280495.1	AT2G04030	ath04141:Protein processing in endoplasmic reticulum,ath04626:Plant-pathogen interaction,
XM_033280496.1	AT2G04030	ath04141:Protein processing in endoplasmic reticulum,ath04626:Plant-pathogen interaction,
XM_033283736.1	AT5G52640	ath04141:Protein processing in endoplasmic reticulum,ath04626:Plant-pathogen interaction,
NM_001301948.1	AT2G30250	ath04016:MAPK signaling pathway - plant,ath04626:Plant-pathogen interaction,
NM_001302007.1	AT4G23550	ath04016:MAPK signaling pathway - plant,ath04626:Plant-pathogen interaction,
NM_001302033.1	AT4G01250	ath04016:MAPK signaling pathway - plant,ath04626:Plant-pathogen interaction,
XM_009105154.3	AT2G19190	ath04016:MAPK signaling pathway - plant,ath04626:Plant-pathogen interaction,
XM_009114548.3	AT1G19230	ath04016:MAPK signaling pathway - plant,ath04626:Plant-pathogen interaction,
XM_009116113.3	AT5G46330	ath04016:MAPK signaling pathway - plant,ath04626:Plant-pathogen interaction,
XM_009119308.3	AT1G64060	ath04016:MAPK signaling pathway - plant,ath04626:Plant-pathogen interaction,
XM_009120078.3	AT5G51060	ath04016:MAPK signaling pathway - plant,ath04626:Plant-pathogen interaction,
XM_009124097.2	AT4G25090	ath04016:MAPK signaling pathway - plant,ath04626:Plant-pathogen interaction,
XM_009131449.3	AT1G09090	ath04016:MAPK signaling pathway - plant,ath04626:Plant-pathogen interaction,
XM_009134386.2	AT5G07390	ath04016:MAPK signaling pathway - plant,ath04626:Plant-pathogen interaction,
XM_009134472.3	AT2G30250	ath04016:MAPK signaling pathway - plant,ath04626:Plant-pathogen interaction,
XM_009135011.3	AT2G38470	ath04016:MAPK signaling pathway - plant,ath04626:Plant-pathogen interaction,
XM_009135205.3	AT2G30250	ath04016:MAPK signaling pathway - plant,ath04626:Plant-pathogen interaction,
XM_009139111.3	AT4G23550	ath04016:MAPK signaling pathway - plant,ath04626:Plant-pathogen interaction,
XM_009139245.3	AT5G07390	ath04016:MAPK signaling pathway - plant,ath04626:Plant-pathogen interaction,
XM_009139248.3	AT5G51060	ath04016:MAPK signaling pathway - plant,ath04626:Plant-pathogen interaction,
XM_009140603.3	AT4G25090	ath04016:MAPK signaling pathway - plant,ath04626:Plant-pathogen interaction,
XM_009142805.3	AT2G30250	ath04016:MAPK signaling pathway - plant,ath04626:Plant-pathogen interaction,
XM_009143495.2	AT2G38470	ath04016:MAPK signaling pathway - plant,ath04626:Plant-pathogen interaction,
XM_009145135.3	AT2G38470	ath04016:MAPK signaling pathway - plant,ath04626:Plant-pathogen interaction,
XM_009153345.3	AT4G25090	ath04016:MAPK signaling pathway - plant,ath04626:Plant-pathogen interaction,
XM_018659027.2	AT4G01370	ath04016:MAPK signaling pathway - plant,ath04626:Plant-pathogen interaction,
XM_018659473.2	AT1G64060	ath04016:MAPK signaling pathway - plant,ath04626:Plant-pathogen interaction,
XM_033272568.1	AT1G64060	ath04016:MAPK signaling pathway - plant,ath04626:Plant-pathogen interaction,
XM_033272569.1	AT1G64060	ath04016:MAPK signaling pathway - plant,ath04626:Plant-pathogen interaction,
XM_033276309.1	AT4G23550	ath04016:MAPK signaling pathway - plant,ath04626:Plant-pathogen interaction,
XM_033279270.1	AT1G19230	ath04016:MAPK signaling pathway - plant,ath04626:Plant-pathogen interaction,
XM_033280878.1	AT5G51060	ath04016:MAPK signaling pathway - plant,ath04626:Plant-pathogen interaction,
XM_033281814.1	AT4G01370	ath04016:MAPK signaling pathway - plant,ath04626:Plant-pathogen interaction,
XM_033282016.1	AT4G25090	ath04016:MAPK signaling pathway - plant,ath04626:Plant-pathogen interaction,
XM_033282658.1	AT2G19190	ath04016:MAPK signaling pathway - plant,ath04626:Plant-pathogen interaction,
XM_033284243.1	AT2G19190	ath04016:MAPK signaling pathway - plant,ath04626:Plant-pathogen interaction,
XM_033284793.1	AT4G11230	ath04016:MAPK signaling pathway - plant,ath04626:Plant-pathogen interaction,
XM_033284794.1	AT4G11230	ath04016:MAPK signaling pathway - plant,ath04626:Plant-pathogen interaction,
XM_033284795.1	AT1G64060	ath04016:MAPK signaling pathway - plant,ath04626:Plant-pathogen interaction,
XM_033289113.1	AT5G51060	ath04016:MAPK signaling pathway - plant,ath04626:Plant-pathogen interaction,
XM_033292597.1	AT5G47910	ath04016:MAPK signaling pathway - plant,ath04626:Plant-pathogen interaction,
XM_009105976.2	AT3G59790	ath04016:MAPK signaling pathway - plant,ath04075:Plant hormone signal transduction,ath04626:Plant-pathogen interaction,
XM_009108923.3	AT1G51660	ath04016:MAPK signaling pathway - plant,ath04075:Plant hormone signal transduction,ath04626:Plant-pathogen interaction,
XM_009109931.3	AT3G59790	ath04016:MAPK signaling pathway - plant,ath04075:Plant hormone signal transduction,ath04626:Plant-pathogen interaction,
XM_009110553.3	AT4G33430	ath04016:MAPK signaling pathway - plant,ath04075:Plant hormone signal transduction,ath04626:Plant-pathogen interaction,
XM_009114064.3	AT4G33730	ath04016:MAPK signaling pathway - plant,ath04075:Plant hormone signal transduction,ath04626:Plant-pathogen interaction,
XM_009114391.3	AT4G33720	ath04016:MAPK signaling pathway - plant,ath04075:Plant hormone signal transduction,ath04626:Plant-pathogen interaction,
XM_009120165.3	AT2G43790	ath04016:MAPK signaling pathway - plant,ath04075:Plant hormone signal transduction,ath04626:Plant-pathogen interaction,
XM_009124424.3	AT4G33430	ath04016:MAPK signaling pathway - plant,ath04075:Plant hormone signal transduction,ath04626:Plant-pathogen interaction,
XM_009124512.3	AT2G14580	ath04016:MAPK signaling pathway - plant,ath04075:Plant hormone signal transduction,ath04626:Plant-pathogen interaction,
XM_009136281.3	AT3G45640	ath04016:MAPK signaling pathway - plant,ath04075:Plant hormone signal transduction,ath04626:Plant-pathogen interaction,
XM_009137491.2	AT1G51660	ath04016:MAPK signaling pathway - plant,ath04075:Plant hormone signal transduction,ath04626:Plant-pathogen interaction,
XM_009137999.3	AT3G19690	ath04016:MAPK signaling pathway - plant,ath04075:Plant hormone signal transduction,ath04626:Plant-pathogen interaction,
XM_009139767.3	AT2G19990	ath04016:MAPK signaling pathway - plant,ath04075:Plant hormone signal transduction,ath04626:Plant-pathogen interaction,
XM_009139940.3	AT4G33430	ath04016:MAPK signaling pathway - plant,ath04075:Plant hormone signal transduction,ath04626:Plant-pathogen interaction,
XM_009139941.3	AT4G33430	ath04016:MAPK signaling pathway - plant,ath04075:Plant hormone signal transduction,ath04626:Plant-pathogen interaction,
XM_009140648.3	AT2G43790	ath04016:MAPK signaling pathway - plant,ath04075:Plant hormone signal transduction,ath04626:Plant-pathogen interaction,
XM_009140651.3	AT3G59790	ath04016:MAPK signaling pathway - plant,ath04075:Plant hormone signal transduction,ath04626:Plant-pathogen interaction,
XM_009146643.2	AT1G51660	ath04016:MAPK signaling pathway - plant,ath04075:Plant hormone signal transduction,ath04626:Plant-pathogen interaction,
XM_009149608.3	AT2G14610	ath04016:MAPK signaling pathway - plant,ath04075:Plant hormone signal transduction,ath04626:Plant-pathogen interaction,
XM_018656371.2	AT4G33430	ath04016:MAPK signaling pathway - plant,ath04075:Plant hormone signal transduction,ath04626:Plant-pathogen interaction,
XM_018657116.2	AT3G21220	ath04016:MAPK signaling pathway - plant,ath04075:Plant hormone signal transduction,ath04626:Plant-pathogen interaction,
XM_033278141.1	AT2G14610	ath04016:MAPK signaling pathway - plant,ath04075:Plant hormone signal transduction,ath04626:Plant-pathogen interaction,
XM_033280956.1	AT4G33720	ath04016:MAPK signaling pathway - plant,ath04075:Plant hormone signal transduction,ath04626:Plant-pathogen interaction,
XM_033281112.1	AT1G51660	ath04016:MAPK signaling pathway - plant,ath04075:Plant hormone signal transduction,ath04626:Plant-pathogen interaction,
XM_033281183.1	AT4G33430	ath04016:MAPK signaling pathway - plant,ath04075:Plant hormone signal transduction,ath04626:Plant-pathogen interaction,
XM_033286736.1	AT1G51660	ath04016:MAPK signaling pathway - plant,ath04075:Plant hormone signal transduction,ath04626:Plant-pathogen interaction,
XM_033286751.1	AT3G19690	ath04016:MAPK signaling pathway - plant,ath04075:Plant hormone signal transduction,ath04626:Plant-pathogen interaction,
XM_033287263.1	AT2G14610	ath04016:MAPK signaling pathway - plant,ath04075:Plant hormone signal transduction,ath04626:Plant-pathogen interaction,
XM_033288624.1	AT3G19690	ath04016:MAPK signaling pathway - plant,ath04075:Plant hormone signal transduction,ath04626:Plant-pathogen interaction,
XM_033288952.1	AT2G14610	ath04016:MAPK signaling pathway - plant,ath04075:Plant hormone signal transduction,ath04626:Plant-pathogen interaction,
XM_009103536.3	AT5G37780	ath04016:MAPK signaling pathway - plant,ath04070:Phosphatidylinositol signaling system,ath04626:Plant-pathogen interaction,
XM_009108082.3	AT3G43810	ath04016:MAPK signaling pathway - plant,ath04070:Phosphatidylinositol signaling system,ath04626:Plant-pathogen interaction,
XM_009109417.3	AT3G43810	ath04016:MAPK signaling pathway - plant,ath04070:Phosphatidylinositol signaling system,ath04626:Plant-pathogen interaction,
XM_009115580.2	AT2G27030	ath04016:MAPK signaling pathway - plant,ath04070:Phosphatidylinositol signaling system,ath04626:Plant-pathogen interaction,
XM_009120731.3	AT1G66410	ath04016:MAPK signaling pathway - plant,ath04070:Phosphatidylinositol signaling system,ath04626:Plant-pathogen interaction,
XM_009121000.3	AT1G66410	ath04016:MAPK signaling pathway - plant,ath04070:Phosphatidylinositol signaling system,ath04626:Plant-pathogen interaction,
XM_009125348.3	AT1G66410	ath04016:MAPK signaling pathway - plant,ath04070:Phosphatidylinositol signaling system,ath04626:Plant-pathogen interaction,
XM_009135540.3	AT1G66410	ath04016:MAPK signaling pathway - plant,ath04070:Phosphatidylinositol signaling system,ath04626:Plant-pathogen interaction,
XM_009135694.3	AT5G37780	ath04016:MAPK signaling pathway - plant,ath04070:Phosphatidylinositol signaling system,ath04626:Plant-pathogen interaction,
XM_009136329.3	AT5G37780	ath04016:MAPK signaling pathway - plant,ath04070:Phosphatidylinositol signaling system,ath04626:Plant-pathogen interaction,
XM_009141914.3	AT3G43810	ath04016:MAPK signaling pathway - plant,ath04070:Phosphatidylinositol signaling system,ath04626:Plant-pathogen interaction,
XM_009141975.3	AT5G37780	ath04016:MAPK signaling pathway - plant,ath04070:Phosphatidylinositol signaling system,ath04626:Plant-pathogen interaction,
XM_009142507.2	AT1G66410	ath04016:MAPK signaling pathway - plant,ath04070:Phosphatidylinositol signaling system,ath04626:Plant-pathogen interaction,
XM_009144182.3	AT3G43810	ath04016:MAPK signaling pathway - plant,ath04070:Phosphatidylinositol signaling system,ath04626:Plant-pathogen interaction,
XM_009144493.3	AT1G66410	ath04016:MAPK signaling pathway - plant,ath04070:Phosphatidylinositol signaling system,ath04626:Plant-pathogen interaction,
XM_009145019.3	AT1G66410	ath04016:MAPK signaling pathway - plant,ath04070:Phosphatidylinositol signaling system,ath04626:Plant-pathogen interaction,
XM_009145556.3	AT3G43810	ath04016:MAPK signaling pathway - plant,ath04070:Phosphatidylinositol signaling system,ath04626:Plant-pathogen interaction,
XM_009151661.3	AT5G21274	ath04016:MAPK signaling pathway - plant,ath04070:Phosphatidylinositol signaling system,ath04626:Plant-pathogen interaction,
XM_009153569.3	AT1G66410	ath04016:MAPK signaling pathway - plant,ath04070:Phosphatidylinositol signaling system,ath04626:Plant-pathogen interaction,
XM_009153880.3	AT3G43810	ath04016:MAPK signaling pathway - plant,ath04070:Phosphatidylinositol signaling system,ath04626:Plant-pathogen interaction,
XM_033279573.1	AT1G66410	ath04016:MAPK signaling pathway - plant,ath04070:Phosphatidylinositol signaling system,ath04626:Plant-pathogen interaction,
XM_033279727.1	AT5G37780	ath04016:MAPK signaling pathway - plant,ath04070:Phosphatidylinositol signaling system,ath04626:Plant-pathogen interaction,
XM_033280414.1	AT5G37780	ath04016:MAPK signaling pathway - plant,ath04070:Phosphatidylinositol signaling system,ath04626:Plant-pathogen interaction,
XM_033280564.1	AT3G43810	ath04016:MAPK signaling pathway - plant,ath04070:Phosphatidylinositol signaling system,ath04626:Plant-pathogen interaction,
XM_033280565.1	AT5G37780	ath04016:MAPK signaling pathway - plant,ath04070:Phosphatidylinositol signaling system,ath04626:Plant-pathogen interaction,
XM_033280566.1	AT5G37780	ath04016:MAPK signaling pathway - plant,ath04070:Phosphatidylinositol signaling system,ath04626:Plant-pathogen interaction,
XM_009106216.3	AT1G80460	ath00561:Glycerolipid metabolism,ath01100:Metabolic pathways,ath04626:Plant-pathogen interaction,
XM_009108498.3	AT1G80460	ath00561:Glycerolipid metabolism,ath01100:Metabolic pathways,ath04626:Plant-pathogen interaction,
XM_033284326.1	AT1G80460	ath00561:Glycerolipid metabolism,ath01100:Metabolic pathways,ath04626:Plant-pathogen interaction,
XM_009118177.3	AT3G47450	ath00220:Arginine biosynthesis,ath00330:Arginine and proline metabolism,ath01100:Metabolic pathways,ath01110:Biosynthesis of secondary metabolites,ath04626:Plant-pathogen interaction,
XM_009151666.3	AT3G47450	ath00220:Arginine biosynthesis,ath00330:Arginine and proline metabolism,ath01100:Metabolic pathways,ath01110:Biosynthesis of secondary metabolites,ath04626:Plant-pathogen interaction,
XM_009113569.3	AT4G14440	ath00071:Fatty acid degradation,ath04626:Plant-pathogen interaction,
XM_009103519.3	AT3G10280	ath00062:Fatty acid elongation,ath01100:Metabolic pathways,ath01110:Biosynthesis of secondary metabolites,ath04626:Plant-pathogen interaction,
XM_009104081.3	AT1G01120	ath00062:Fatty acid elongation,ath01100:Metabolic pathways,ath01110:Biosynthesis of secondary metabolites,ath04626:Plant-pathogen interaction,
XM_009105454.3	AT1G07720	ath00062:Fatty acid elongation,ath01100:Metabolic pathways,ath01110:Biosynthesis of secondary metabolites,ath04626:Plant-pathogen interaction,
XM_009106678.3	AT1G71160	ath00062:Fatty acid elongation,ath01100:Metabolic pathways,ath01110:Biosynthesis of secondary metabolites,ath04626:Plant-pathogen interaction,
XM_009106792.3	AT4G34250	ath00062:Fatty acid elongation,ath01100:Metabolic pathways,ath01110:Biosynthesis of secondary metabolites,ath04626:Plant-pathogen interaction,
XM_009110478.3	AT1G04220	ath00062:Fatty acid elongation,ath01100:Metabolic pathways,ath01110:Biosynthesis of secondary metabolites,ath04626:Plant-pathogen interaction,
XM_009110599.3	AT2G26250	ath00062:Fatty acid elongation,ath01100:Metabolic pathways,ath01110:Biosynthesis of secondary metabolites,ath04626:Plant-pathogen interaction,
XM_009112673.3	AT2G28630	ath00062:Fatty acid elongation,ath01100:Metabolic pathways,ath01110:Biosynthesis of secondary metabolites,ath04626:Plant-pathogen interaction,
XM_009117070.3	AT4G34250	ath00062:Fatty acid elongation,ath01100:Metabolic pathways,ath01110:Biosynthesis of secondary metabolites,ath04626:Plant-pathogen interaction,
XM_009118779.3	AT2G26250	ath00062:Fatty acid elongation,ath01100:Metabolic pathways,ath01110:Biosynthesis of secondary metabolites,ath04626:Plant-pathogen interaction,
XM_009119291.3	AT2G46720	ath00062:Fatty acid elongation,ath01100:Metabolic pathways,ath01110:Biosynthesis of secondary metabolites,ath04626:Plant-pathogen interaction,
XM_009120545.3	AT1G01120	ath00062:Fatty acid elongation,ath01100:Metabolic pathways,ath01110:Biosynthesis of secondary metabolites,ath04626:Plant-pathogen interaction,
XM_009121077.3	AT1G04220	ath00062:Fatty acid elongation,ath01100:Metabolic pathways,ath01110:Biosynthesis of secondary metabolites,ath04626:Plant-pathogen interaction,
XM_009121424.3	AT1G01120	ath00062:Fatty acid elongation,ath01100:Metabolic pathways,ath01110:Biosynthesis of secondary metabolites,ath04626:Plant-pathogen interaction,
XM_009122973.3	AT2G26250	ath00062:Fatty acid elongation,ath01100:Metabolic pathways,ath01110:Biosynthesis of secondary metabolites,ath04626:Plant-pathogen interaction,
XM_009124305.3	AT3G10280	ath00062:Fatty acid elongation,ath01100:Metabolic pathways,ath01110:Biosynthesis of secondary metabolites,ath04626:Plant-pathogen interaction,
XM_009124339.3	AT5G04530	ath00062:Fatty acid elongation,ath01100:Metabolic pathways,ath01110:Biosynthesis of secondary metabolites,ath04626:Plant-pathogen interaction,
XM_009125660.3	AT3G10280	ath00062:Fatty acid elongation,ath01100:Metabolic pathways,ath01110:Biosynthesis of secondary metabolites,ath04626:Plant-pathogen interaction,
XM_009127315.3	AT5G04530	ath00062:Fatty acid elongation,ath01100:Metabolic pathways,ath01110:Biosynthesis of secondary metabolites,ath04626:Plant-pathogen interaction,
XM_009129604.3	AT1G71160	ath00062:Fatty acid elongation,ath01100:Metabolic pathways,ath01110:Biosynthesis of secondary metabolites,ath04626:Plant-pathogen interaction,
XM_009131511.3	AT5G49070	ath00062:Fatty acid elongation,ath01100:Metabolic pathways,ath01110:Biosynthesis of secondary metabolites,ath04626:Plant-pathogen interaction,
XM_009138411.3	AT3G52160	ath00062:Fatty acid elongation,ath01100:Metabolic pathways,ath01110:Biosynthesis of secondary metabolites,ath04626:Plant-pathogen interaction,
XM_009140029.3	AT1G01120	ath00062:Fatty acid elongation,ath01100:Metabolic pathways,ath01110:Biosynthesis of secondary metabolites,ath04626:Plant-pathogen interaction,
XM_009142487.3	AT2G26250	ath00062:Fatty acid elongation,ath01100:Metabolic pathways,ath01110:Biosynthesis of secondary metabolites,ath04626:Plant-pathogen interaction,
XM_009142679.3	AT1G07720	ath00062:Fatty acid elongation,ath01100:Metabolic pathways,ath01110:Biosynthesis of secondary metabolites,ath04626:Plant-pathogen interaction,
XM_009144364.3	AT2G16280	ath00062:Fatty acid elongation,ath01100:Metabolic pathways,ath01110:Biosynthesis of secondary metabolites,ath04626:Plant-pathogen interaction,
XM_009149775.3	AT2G28630	ath00062:Fatty acid elongation,ath01100:Metabolic pathways,ath01110:Biosynthesis of secondary metabolites,ath04626:Plant-pathogen interaction,
XM_009151184.3	AT2G46720	ath00062:Fatty acid elongation,ath01100:Metabolic pathways,ath01110:Biosynthesis of secondary metabolites,ath04626:Plant-pathogen interaction,
XM_033272771.1	AT3G10280	ath00062:Fatty acid elongation,ath01100:Metabolic pathways,ath01110:Biosynthesis of secondary metabolites,ath04626:Plant-pathogen interaction,
XM_033274632.1	AT1G71160	ath00062:Fatty acid elongation,ath01100:Metabolic pathways,ath01110:Biosynthesis of secondary metabolites,ath04626:Plant-pathogen interaction,
XM_033278134.1	AT1G04220	ath00062:Fatty acid elongation,ath01100:Metabolic pathways,ath01110:Biosynthesis of secondary metabolites,ath04626:Plant-pathogen interaction,
XM_033283712.1	AT1G68530	ath00062:Fatty acid elongation,ath01100:Metabolic pathways,ath01110:Biosynthesis of secondary metabolites,ath04626:Plant-pathogen interaction,
XM_033286072.1	AT1G25450	ath00062:Fatty acid elongation,ath01100:Metabolic pathways,ath01110:Biosynthesis of secondary metabolites,ath04626:Plant-pathogen interaction,
XM_033289016.1	AT1G01120	ath00062:Fatty acid elongation,ath01100:Metabolic pathways,ath01110:Biosynthesis of secondary metabolites,ath04626:Plant-pathogen interaction,
